# Supplementary material for: RbCa2Nb3O10 from X-ray powder data
Source: Acta Crystallogr Sect E Struct Rep Online. 2009 May 23;65(Pt 6):i44. doi: 10.1107/S1600536809018157 (PMC2969613; doi:10.1107/S1600536809018157)
Supplement: Supplementary file 1 [file e-65-00i44-sup1.cif]

##############################################################################
###                                                                        ###
###        Electronic paper (Acta Crystallographica Section E)             ###
###                                                                        ###
##############################################################################
#                                                                            #
# This CIF contains the data in a paper accepted for publication in Acta     #
# Crystallographica Section E. It conforms to the requirements of Notes      #
# for Authors for Section E, and has been peer reviewed under the auspices   #
# of the IUCr Commission on Journals.                                        #
#                                                                            #
# Full details of the Crystallographic Information File format               #
# are given in the paper "The Crystallographic Information File (CIF):       #
# a New Standard Archive File for Crystallography" by S. R. Hall, F. H.      #
# Allen and I. D. Brown [Acta Cryst. (1991), A47, 655-685].                  #
#                                                                            #
# The current version of the core CIF dictionary is obtainable from          #
# ftp://ftp.iucr.org/pub/cif_core.dic. The current version number is 2.4.    #
#                                                                            #
# Software is freely available for graphical display of the structure(s) in  #
# this CIF.  For information consult the CIF home page http://www.iucr.org/  #
# cif/home.html                                                              #
#                                                                            #
# This file may be used for bona fide research purposes within the           #
# scientific community so long as proper attribution is given to the journal # 
# article from which it was obtained.                                        #
#                                                                            #
##############################################################################
                                             
data_I
_audit_creation_method     GSAS
_chemical_name_systematic
;
Rubidium dicalcium triniobate(V)
;
_chemical_name_common     ?
_chemical_formula_moiety     ?
_chemical_formula_sum     'Ca2 Nb3 O10 Rb1'
_chemical_formula_structural     'Rb Ca2 Nb3 O10'
_chemical_formula_iupac     'Rb Ca2 Nb3 O10'
_chemical_formula_weight     604.34
_chemical_melting_point     ?
_symmetry_cell_setting     tetragonal
_symmetry_space_group_name_H-M     'P 4/m m m'
_symmetry_space_group_name_Hall     '-P 4 2'
loop_
    _symmetry_equiv_pos_as_xyz
    'x, y, z'
    '-y, x, z'
    '-x, -y, z'
    'y, -x, z'
    '-x, y, z'
    '-y, -x, z'
    'x, -y, z'
    'y, x, z'
    '-x, -y, -z'
    'y, -x, -z'
    'x, y, -z'
    '-y, x, -z'
    'x, -y, -z'
    'y, x, -z'
    '-x, y, -z'
    '-y, -x, -z'
_cell_length_a     3.85865(6)
_cell_length_b     3.85865(6)
_cell_length_c     14.9108(3)
_cell_angle_alpha     90
_cell_angle_beta     90
_cell_angle_gamma     90
_cell_volume     222.009(7)
_cell_formula_units_Z     1
_cell_measurement_reflns_used     2052
_cell_measurement_theta_min     5.004
_cell_measurement_theta_max     54.993
_cell_measurement_temperature     298(2)
_exptl_crystal_description     powder
_exptl_crystal_colour     white
_exptl_crystal_size_max     ?
_exptl_crystal_size_mid     ?
_exptl_crystal_size_min     ?
_exptl_crystal_density_diffrn     4.520
_exptl_crystal_density_meas     ?
_exptl_crystal_density_method     'none'
_exptl_crystal_F_000     ?
_pd_char_colour     white
_pd_char_particle_morphology     plate-like
_exptl_absorpt_coefficient_mu     ?
_exptl_absorpt_correction_type     ?
_exptl_absorpt_process_details     ?
_exptl_absorpt_correction_T_min     ?
_exptl_absorpt_correction_T_max     ?
_exptl_special_details
;
;
_diffrn_ambient_temperature     298(2)
_diffrn_radiation_type     'Cu K\a'
_diffrn_radiation_wavelength     1.54178
_diffrn_radiation_source     'sealed tube'
_diffrn_radiation_monochromator     graphite
_diffrn_measurement_device_type     'PANalytical X'pert PRO'
_diffrn_measurement_method     'thin-slice \w'
_diffrn_detector_area_resol_mean     ?
_diffrn_reflns_number     ?
_diffrn_reflns_av_R_equivalents     ?
_diffrn_reflns_av_sigmaI/netI     ?
_diffrn_reflns_theta_min     ?
_diffrn_reflns_theta_max     ?
_diffrn_reflns_theta_full     ?
_diffrn_measured_fraction_theta_max     ?
_diffrn_measured_fraction_theta_full     ?
_diffrn_reflns_limit_h_min     ?
_diffrn_reflns_limit_h_max     4
_diffrn_reflns_limit_k_min     ?
_diffrn_reflns_limit_k_max     4
_diffrn_reflns_limit_l_min     ?
_diffrn_reflns_limit_l_max     16
_diffrn_standards_number     ?
_diffrn_standards_interval_count     ?
_diffrn_standards_interval_time     ?
_diffrn_standards_decay_%     ?
_pd_meas_2theta_range_min     10.008
_pd_meas_2theta_range_max     109.985
_pd_meas_2theta_range_inc     0.0167
_pd_meas_scan_method     cont
_refine_special_details
;
;
_reflns_number_total     238
_reflns_number_gt     ?
_reflns_threshold_expression     ?
_refine_ls_structure_factor_coef     Fsqd
_refine_ls_matrix_type     full
_refine_ls_R_factor_all     ?
_refine_ls_R_factor_gt     ?
_refine_ls_wR_factor_gt     ?
_refine_ls_wR_factor_ref     ?
_refine_ls_goodness_of_fit_all     2.54
_refine_ls_restrained_S_all     ?
_refine_ls_number_reflns     238
_refine_ls_number_parameters     26
_refine_ls_number_restraints     0
_refine_ls_hydrogen_treatment     ?
_refine_ls_weighting_scheme     calc
_refine_ls_weighting_details
                    'w = 1/[\s^2^(Fo^2^)+(0.0677P)^2^] where P=(Fo^2^+2Fc^2^)/3'
_atom_sites_solution_hydrogens     ?
_atom_sites_solution_primary     ?
_atom_sites_solution_secondary     ?
_refine_ls_shift/su_max     0.020
_refine_ls_shift/su_mean     0.010
_refine_diff_density_max     ?
_refine_diff_density_min     ?
_refine_ls_extinction_method     none
_refine_ls_extinction_coef     ?
loop_
    _atom_type_symbol
    _atom_type_scat_dispersion_real
    _atom_type_scat_dispersion_imag
    _atom_type_scat_source
    Rb 0.000 0.000 International_Tables_Vol_C
    Ca 0.000 0.000 International_Tables_Vol_C
    Nb 0.000 0.000 International_Tables_Vol_C
    O 0.000 0.000 International_Tables_Vol_C
_computing_data_collection     'X'pert Data Collector (PANalytical, 2003)'
_computing_cell_refinement
;
GSAS (Larson & Von Dreele, 2000) and EXPGUI (Toby, 2001)
;
_computing_data_reduction     'X'pert Data Collector (PANalytical, 2003)'
_computing_structure_solution
 'coordinates taken from an isotypic compound (Thangadurai <i>et al.</i>, 2001)'
_computing_structure_refinement
;
GSAS (Larson & Von Dreele, 2000) and EXPGUI (Toby, 2001)
;
_computing_molecular_graphics     'VESTA (Momma & Izumi, 2008)'
_computing_publication_material     'publCIF (Westrip, 2009)'
_pd_prep_temperature     1423
_pd_proc_info_excluded_regions     ?
_pd_proc_ls_pref_orient_corr
;
March--Dollase (Dollase, 1986)
AXIS  1 Ratio=   0.95964, h = k = 0, l = 1.
Prefered orientation correction range: min = 0.94007, Max = 1.13156
;
_pd_proc_ls_prof_R_factor     0.0353
_pd_proc_ls_prof_wR_factor     0.0528
_pd_proc_ls_prof_wR_expected     0.0082
_pd_proc_ls_profile_function     pseudo-Voigt
_pd_proc_wavelength     1.54178
_pd_spec_mount_mode     reflection
_pd_spec_mounting     'packed powder pellet'
_pd_spec_shape     flat_sheet
_pd_spec_size_axial     10
_pd_spec_size_equat     15
_pd_spec_size_thick     1
loop_
    _atom_site_label
    _atom_site_fract_x
    _atom_site_fract_y
    _atom_site_fract_z
    _atom_site_U_iso_or_equiv
    _atom_site_thermal_displace_type
    _atom_site_occupancy
    Rb1 0.5 0.5 0.5 0.0433(8) Uiso 1.0
    Ca1 0.5 0.5 0.14706(19) 0.0281(8) Uiso 1.0
    Nb1 0.0 0.0 0.0 0.0127(6) Uiso 1.0
    Nb2 0.0 0.0 0.28537(8) 0.0134(5) Uiso 1.0
    O1 0.0 0.5 0.0 0.0716(14) Uiso 1.0
    O2 0.0 0.0 0.1258(5) 0.0716(14) Uiso 1.0
    O3 0.0 0.5 0.2599(4) 0.0716(14) Uiso 1.0
    O4 0.0 0.0 0.3960(6) 0.0716(14) Uiso 1.0
_geom_special_details
;
;
loop_
    _geom_bond_atom_site_label_1
    _geom_bond_atom_site_label_2
    _geom_bond_site_symmetry_2
    _geom_bond_distance
    _geom_bond_publ_flag
    Rb1 O4 1_555 3.138(4) n
    Rb1 O4 1_565 3.138(4) n
    Rb1 O4 1_655 3.138(4) n
    Rb1 O4 1_665 3.138(4) n
    Rb1 O4 -1_556 3.138(4) n
    Rb1 O4 -1_566 3.138(4) n
    Rb1 O4 -1_656 3.138(4) n
    Rb1 O4 -1_666 3.138(4) n
    Ca1 O1 1_555 2.921(2)   n
    Ca1 O1 1_655 2.921(2)   n
    Ca1 O1 2_655 2.921(2)   n
    Ca1 O1 2_665 2.921(2)   n
    Ca1 O2 1_555 2.7468(9) n
    Ca1 O2 1_565 2.7468(9) n
    Ca1 O2 1_655 2.7468(9) n
    Ca1 O2 1_665 2.7468(9) n
    Ca1 O3 1_555 2.560(4) n
    Ca1 O3 1_655 2.560(4) n
    Ca1 O3 2_655 2.560(4) n
    Ca1 O3 2_665 2.560(4) n
    Nb1 O1 1_545 1.92932(3)   n
    Nb1 O1 1_555 1.92932(3)   n
    Nb1 O1 2_555 1.92932(3)   n
    Nb1 O1 2_655 1.92932(3)   n
    Nb1 O2 1_555 1.877(7) n
    Nb1 O2 -1_555 1.877(7) n
    Nb2 O2 1_555 2.379(7) n
    Nb2 O3 1_545 1.9663(11) n
    Nb2 O3 1_555 1.9663(11) n
    Nb2 O3 2_555 1.9663(11) n
    Nb2 O3 2_655 1.9663(11) n
    Nb2 O4 1_555 1.650(8) n
loop_
    _geom_angle_atom_site_label_1
    _geom_angle_atom_site_label_2
    _geom_angle_atom_site_label_3
    _geom_angle_site_symmetry_1
    _geom_angle_site_symmetry_3
    _geom_angle
    _geom_angle_publ_flag
    O1 Nb1 O1 1_545 1_555 180.0 n
    O1 Nb1 O1 1_545 2_555 90.0 n
    O1 Nb1 O1 1_545 2_655 90.0 n
    O1 Nb1 O2 1_545 1_555 90.0 n
    O1 Nb1 O2 1_545 -1_555 90.0 n
    O1 Nb1 O1 1_555 2_555 90.0 n
    O1 Nb1 O1 1_555 2_655 90.0 n
    O1 Nb1 O2 1_555 1_555 90.0 n
    O1 Nb1 O2 1_555 -1_555 90.0 n
    O1 Nb1 O1 2_555 2_655 180.0 n
    O1 Nb1 O2 2_555 1_555 90.0 n
    O1 Nb1 O2 2_555 -1_555 90.0 n
    O1 Nb1 O2 2_655 1_555 90.0 n
    O1 Nb1 O2 2_655 -1_555 90.0 n
    O2 Nb1 O2 1_555 -1_555 180.0 n
    O3 Nb2 O3 1_545 1_555 157.8(3)   n
    O3 Nb2 O3 1_545 2_555 87.87(6) n
    O3 Nb2 O3 1_545 2_655 87.87(6) n
    O3 Nb2 O4 1_545 1_555 101.12(16) n
    O3 Nb2 O3 1_555 2_555 87.87(6) n
    O3 Nb2 O3 1_555 2_655 87.87(6) n
    O3 Nb2 O4 1_555 1_555 101.12(16) n
    O3 Nb2 O3 2_555 2_655 157.8(3)   n
    O3 Nb2 O4 2_555 1_555 101.12(16) n
    O3 Nb2 O4 2_655 1_555 101.12(16) n
data_global
_journal_date_recd_electronic     2009-05-07
_journal_date_accepted     2009-05-13
_journal_name_full     'Acta Crystallographica, Section E'
_journal_year     2009
_journal_volume     65
_journal_issue      6
_journal_page_first     i44
_journal_page_last     i44
_journal_paper_category     QI
_journal_coeditor_code     BR2107
_publ_contact_author_name     'Professor Kai-Bin. Tang'
_publ_contact_author_address
;
Department of Nanomaterial and Nanochemistry
Hefei National Laboratory for Physical Sciences at Microscale
University of Science and Technology of China
People's Republic of China
and
Department of Chemistry
University of Science and Technology of China
Hefei, Anhui 230026
People's Republic of China
;
_publ_contact_author_email     kbtang@ustc.edu.cn
_publ_contact_author_fax     '0086 551 3606266'
_publ_contact_author_phone     '0086 551 3601791'
_publ_section_title
;
RbCa~2~Nb~3~O~10~ from X-ray powder data
;
loop_
    _publ_author_name
    _publ_author_address
    'Liang, Zhen-Hua'
;
Department of Chemistry
University of Science and Technology of China
Hefei, Anhui 230026
People's Republic of China
and
Department of Nanomaterials and Nanochemistry
Hefei National Laboratory for Physical Sciences at Microscale
University of Science and Technology of China
Hefei, Anhui 230026
People's Republic of China
;
    'Tang, Kai-Bin'
;
Department of Chemistry
University of Science and Technology of China
Hefei, Anhui 230026
People's Republic of China
and
Department of Nanomaterials and Nanochemistry
Hefei National Laboratory for Physical Sciences at Microscale
University of Science and Technology of China
Hefei, Anhui 230026
People's Republic of China
;
    'Chen, Qian-Wang'
;
Department of Nanomaterials and Nanochemistry
Hefei National Laboratory for Physical Sciences at Microscale
University of Science and Technology of China
Hefei, Anhui 230026
People's Republic of China
;
    'Zheng, Hua-Gui'
;
Department of Chemistry
University of Science and Technology of China
Hefei, Anhui 230026
People's Republic of China
;
