# Supplementary material for: RbCa2Nb3O10 from X-ray powder data
Source: Acta Crystallogr Sect E Struct Rep Online. 2009 May 23;65(Pt 6):i44. doi: 10.1107/S1600536809018157 (PMC2969613; doi:10.1107/S1600536809018157)
Supplement: Supplementary file 2 [file e-65-00i44-Isup2.rtv]

data_I
_pd_meas_2theta_range_min              10.008
_pd_meas_2theta_range_max              109.985
_pd_meas_2theta_range_inc              0.017
_pd_proc_2theta_range_min              9.97339
_pd_proc_2theta_range_max              109.95039
_pd_proc_2theta_range_inc              0.017

loop_
      _pd_meas_counts_total
      _pd_proc_ls_weight
      _pd_proc_intensity_bkg_calc
      _pd_calc_intensity_total
  17792.0     0.0          17941.88086   .
  17757.0     0.0000563    17903.45703   17903.28516
  17727.0     0.0000564    17866.56055   17866.38867
  17720.0     0.0000564    17831.13867   17830.97852
  17706.0     0.0000565    17797.14453   17796.98047
  17650.0     0.0000567    17764.51758   17764.35156
  17679.0     0.0000566    17733.21875   17733.05664
  17658.0     0.0000566    17703.15820   17702.99805
  17637.0     0.0000567    17674.32422   17674.16797
  17618.0     0.0000568    17646.64063   17646.48438
  17599.0     0.0000568    17620.09375   17619.94141
  17550.0     0.0000570    17594.59766   17594.44922
  17571.0     0.0000569    17570.15234   17570.00195
  17584.0     0.0000569    17546.67578   17551.14258
  17618.0     0.0000568    17524.15234   17528.71875
  17586.0     0.0000569    17502.53711   17509.51563
  17541.0     0.0000570    17481.78516   17488.91602
  17520.0     0.0000571    17461.86719   17469.15234
  17491.0     0.0000572    17442.74805   17450.19727
  17433.0     0.0000574    17424.40039   17432.00781
  17518.0     0.0000571    17406.77734   17414.55859
  17465.0     0.0000573    17389.84766   17397.81445
  17429.0     0.0000574    17373.58789   17381.73047
  17457.0     0.0000573    17357.96484   17366.30078
  17421.0     0.0000574    17342.96289   17351.49609
  17381.0     0.0000575    17328.52734   17337.26172
  17407.0     0.0000574    17314.65820   17323.59961
  17364.0     0.0000576    17301.31641   17310.47461
  17323.0     0.0000577    17288.47852   17297.86328
  17415.0     0.0000574    17276.13086   17285.74414
  17407.0     0.0000574    17264.24219   17274.09766
  17361.0     0.0000576    17252.77148   17262.88086
  17330.0     0.0000577    17241.73242   17252.09766
  17393.0     0.0000575    17231.08398   17241.71680
  17328.0     0.0000577    17220.81250   17231.72852
  17276.0     0.0000579    17210.88867   17222.10156
  17246.0     0.0000580    17201.31445   17212.82422
  17241.0     0.0000580    17192.04883   17203.86719
  17250.0     0.0000580    17183.09570   17195.24414
  17321.0     0.0000577    17174.42578   17186.91211
  17271.0     0.0000579    17166.02148   17178.86719
  17225.0     0.0000581    17157.88281   17171.09180
  17148.0     0.0000583    17149.97070   17163.57031
  17134.0     0.0000584    17142.29688   17156.29688
  17139.0     0.0000583    17134.83398   17149.25195
  17130.0     0.0000584    17127.57031   17142.42188
  17221.0     0.0000581    17120.49414   17135.80859
  17215.0     0.0000581    17113.58594   17129.38281
  17199.0     0.0000581    17106.85352   17123.15625
  17217.0     0.0000581    17100.27344   17117.09766
  17166.0     0.0000583    17093.83008   17111.21094
  17064.0     0.0000586    17087.51953   17105.48047
  16999.0     0.0000588    17081.33203   17099.90039
  17093.0     0.0000585    17075.25977   17094.47070
  17013.0     0.0000588    17069.28516   17089.16797
  16981.0     0.0000589    17063.40430   17084.00000
  16925.0     0.0000591    17057.62109   17078.96680
  16911.0     0.0000591    17051.91016   17074.04688
  16885.0     0.0000592    17046.26953   17069.23438
  16929.0     0.0000591    17040.69531   17064.54297
  16872.0     0.0000593    17035.18164   17059.95898
  16742.0     0.0000597    17029.70898   17055.47656
  16760.0     0.0000597    17024.29102   17051.09961
  16824.0     0.0000594    17018.90430   17046.82617
  16896.0     0.0000592    17013.54883   17042.65430
  16871.0     0.0000593    17008.22461   17038.58789
  16757.0     0.0000597    17002.91797   17034.62305
  16686.0     0.0000599    16997.62109   17030.76563
  16652.0     0.0000601    16992.33789   17027.01172
  16762.0     0.0000597    16987.07617   17023.37891
  16810.0     0.0000595    16981.80078   17019.85742
  16899.0     0.0000592    16976.52148   17016.46289
  16914.0     0.0000591    16971.24219   17013.21289
  16745.0     0.0000597    16965.95508   17010.10742
  16884.0     0.0000592    16960.65234   17007.16406
  16973.0     0.0000589    16955.33789   17004.39063
  16910.0     0.0000591    16949.99219   17001.82031
  16854.0     0.0000593    16944.63281   16999.46680
  16924.0     0.0000591    16939.24414   16997.34570
  16879.0     0.0000592    16933.82422   16995.49609
  16823.0     0.0000594    16928.37695   16993.95508
  16708.0     0.0000599    16922.89258   16992.76563
  16742.0     0.0000597    16917.36914   16991.96094
  16861.0     0.0000593    16911.81445   16991.61719
  16922.0     0.0000591    16906.21680   16991.79297
  17068.0     0.0000586    16900.57813   16992.57031
  17039.0     0.0000587    16894.88867   16994.04492
  17083.0     0.0000585    16889.15820   16996.33594
  17194.0     0.0000582    16883.38086   16999.58008
  17264.0     0.0000579    16877.55469   17003.95508
  17384.0     0.0000575    16871.68359   17009.66406
  17422.0     0.0000574    16865.75195   17016.97070
  17557.0     0.0000570    16859.77539   17026.19922
  17683.0     0.0000566    16853.74219   17037.76172
  17765.0     0.0000563    16847.65234   17052.20313
  17925.0     0.0000558    16841.50977   17070.32617
  18160.0     0.0000551    16835.31250   17093.42188
  18314.0     0.0000546    16829.05859   17123.85352
  18496.0     0.0000541    16822.74609   17166.36523
  18849.0     0.0000531    16816.37695   17230.67773
  19372.0     0.0000516    16809.94531   17335.93164
  19633.0     0.0000509    16803.46094   17517.33008
  19971.0     0.0000501    16796.91211   17833.48828
  20724.0     0.0000483    16790.30859   18371.15039
  21275.0     0.0000470    16783.64063   19240.56836
  22102.0     0.0000452    16776.91992   20555.05273
  23267.0     0.0000430    16770.13086   22391.26953
  24610.0     0.0000406    16763.28320   24737.19531
  26345.0     0.0000380    16756.37891   27443.57813
  28574.0     0.00003500   16749.41211   30196.01563
  31139.0     0.00003211   16742.39063   32529.47070
  33741.0     0.00002964   16735.30078   33926.22656
  34901.0     0.00002865   16728.16211   34027.57031
  34439.0     0.00002904   16720.95508   32819.56641
  31938.0     0.00003131   16713.69336   30619.14844
  27537.0     0.0000363    16706.36719   27912.90234
  22926.0     0.0000436    16698.98438   25174.04492
  19631.0     0.0000509    16691.54688   22744.33203
  18003.0     0.0000555    16684.04492   20801.00781
  17180.0     0.0000582    16676.49414   19378.38672
  16760.0     0.0000597    16668.87500   18414.15625
  16584.0     0.0000603    16661.20508   17801.44336
  16509.0     0.0000606    16653.48242   17429.75781
  16468.0     0.0000607    16645.69922   17208.51367
  16441.0     0.0000608    16637.86133   17074.25781
  16419.0     0.0000609    16629.97070   16987.61914
  16451.0     0.0000608    16622.02539   16926.50000
  16428.0     0.0000609    16614.02344   16879.39648
  16492.0     0.0000606    16605.96875   16840.58594
  16425.0     0.0000609    16597.86719   16807.22070
  16434.0     0.0000608    16589.70703   16777.79492
  16403.0     0.0000610    16581.50000   16751.41992
  16420.0     0.0000609    16573.23828   16727.48633
  16434.0     0.0000608    16564.93164   16705.55859
  16459.0     0.0000608    16556.57617   16685.29102
  16429.0     0.0000609    16548.16602   16666.41211
  16384.0     0.0000610    16539.71094   16648.70313
  16448.0     0.0000608    16531.21094   16631.98438
  16427.0     0.0000609    16522.66016   16616.10352
  16492.0     0.0000606    16514.06836   16600.94922
  16527.0     0.0000605    16505.43164   16586.41211
  16499.0     0.0000606    16496.74414   16572.40625
  16474.0     0.0000607    16488.01953   16558.86523
  16457.0     0.0000608    16479.24805   16545.71875
  16497.0     0.0000606    16470.43750   16532.92969
  16502.0     0.0000606    16461.58594   16520.43750
  16486.0     0.0000607    16452.69336   16508.21484
  16517.0     0.0000605    16443.75586   16496.22070
  16563.0     0.0000604    16434.78516   16484.44141
  16573.0     0.0000603    16425.77734   16472.83984
  16559.0     0.0000604    16416.72852   16461.39453
  16526.0     0.0000605    16407.64063   16450.08984
  16532.0     0.0000605    16398.51953   16438.90820
  16567.0     0.0000604    16389.36523   16427.84375
  16565.0     0.0000604    16380.17383   16416.87500
  16605.0     0.0000602    16370.94727   16405.99023
  16548.0     0.0000604    16361.68945   16395.18164
  16522.0     0.0000605    16352.40039   16384.44141
  16488.0     0.0000607    16343.07715   16373.76563
  16468.0     0.0000607    16333.72461   16363.13574
  16423.0     0.0000609    16324.34375   16352.56055
  16453.0     0.0000608    16314.93359   16342.02637
  16441.0     0.0000608    16305.49414   16331.52734
  16396.0     0.0000610    16296.02637   16321.05957
  16347.0     0.0000612    16286.53027   16310.62109
  16330.0     0.0000612    16277.00781   16300.21289
  16328.0     0.0000612    16267.46094   16289.82031
  16375.0     0.0000611    16257.89063   16279.45508
  16337.0     0.0000612    16248.29492   16269.10449
  16308.0     0.0000613    16238.67578   16258.76953
  16270.0     0.0000615    16229.03320   16248.44824
  16279.0     0.0000614    16219.36914   16238.13672
  16216.0     0.0000617    16209.68359   16227.83691
  16232.0     0.0000616    16199.98145   16217.54785
  16230.0     0.0000616    16190.25293   16207.26563
  16202.0     0.0000617    16180.50879   16196.98926
  16234.0     0.0000616    16170.74316   16186.71484
  16155.0     0.0000619    16160.96289   16176.45508
  16138.0     0.0000620    16151.16309   16166.19238
  16120.0     0.0000620    16141.34668   16155.93555
  16075.0     0.0000622    16131.51563   16145.68164
  16057.0     0.0000623    16121.66797   16135.42871
  16032.0     0.0000624    16111.80566   16125.18164
  16028.0     0.0000624    16101.92969   16114.93262
  16039.0     0.0000623    16092.04004   16104.68555
  16072.0     0.0000622    16082.13965   16094.44434
  16009.0     0.0000625    16072.22461   16084.20215
  15934.0     0.0000628    16062.29980   16073.95898
  15957.0     0.0000627    16052.36426   16063.72266
  16037.0     0.0000624    16042.41406   16053.48438
  16044.0     0.0000623    16032.45898   16043.24414
  16023.0     0.0000624    16022.48926   16033.00781
  15924.0     0.0000628    16012.51563   16022.77441
  15892.0     0.0000629    16002.53223   16012.53906
  15899.0     0.0000629    15992.54590   16002.31152
  15979.0     0.0000626    15982.54395   15992.07910
  16033.0     0.0000624    15972.54199   15981.84961
  15912.0     0.0000628    15962.53125   15971.62402
  15997.0     0.0000625    15952.51660   15961.39941
  15921.0     0.0000628    15942.49512   15951.17383
  15917.0     0.0000628    15932.47168   15940.95605
  16006.0     0.0000625    15922.44141   15930.73926
  16098.0     0.0000621    15912.41016   15920.52832
  15968.0     0.0000626    15902.37793   15910.31445
  15969.0     0.0000626    15892.34082   15900.10742
  15916.0     0.0000628    15882.30078   15889.90234
  15884.0     0.0000630    15872.25879   15879.70117
  15761.0     0.0000634    15862.22070   15869.50488
  15746.0     0.0000635    15852.17871   15859.31348
  15750.0     0.0000635    15842.13672   15844.50488
  15719.0     0.0000636    15832.09668   15832.07910
  15653.0     0.0000639    15822.05566   15822.03613
  15724.0     0.0000636    15812.01660   15811.99805
  15796.0     0.0000633    15801.97949   15801.95996
  15786.0     0.0000633    15791.94629   15791.92676
  15731.0     0.0000636    15781.91309   15781.89258
  15678.0     0.0000638    15771.88379   15771.86426
  15657.0     0.0000639    15761.85645   15761.83887
  15698.0     0.0000637    15751.83301   15751.81738
  15744.0     0.0000635    15741.81641   15741.79883
  15717.0     0.0000636    15731.80273   15731.78516
  15906.0     0.0000629    15721.79395   15721.77539
  15825.0     0.0000632    15711.79102   15711.77246
  15789.0     0.0000633    15701.79492   15701.77734
  15709.0     0.0000637    15691.80273   15691.78613
  15736.0     0.0000635    15681.81934   15681.79980
  15772.0     0.0000634    15671.83691   15671.82031
  15738.0     0.0000635    15661.86816   15661.85059
  15641.0     0.0000639    15651.90527   15651.88672
  15781.0     0.0000634    15641.94824   15641.93262
  15620.0     0.0000640    15632.00000   15631.98242
  15643.0     0.0000639    15622.05957   15622.04102
  15595.0     0.0000641    15612.12891   15612.11035
  15594.0     0.0000641    15602.20996   15602.19238
  15664.0     0.0000638    15592.29590   15592.28027
  15627.0     0.0000640    15582.39355   15582.37500
  15670.0     0.0000638    15572.49902   15572.48242
  15687.0     0.0000637    15562.61719   15562.59961
  15624.0     0.0000640    15552.74316   15552.72754
  15537.0     0.0000644    15542.88574   15542.86816
  15514.0     0.0000645    15533.03320   15533.01660
  15504.0     0.0000645    15523.19336   15523.17383
  15498.0     0.0000645    15513.36523   15513.34766
  15476.0     0.0000646    15503.55078   15503.53223
  15495.0     0.0000645    15493.74707   15493.72754
  15559.0     0.0000643    15483.95605   15483.93652
  15575.0     0.0000642    15474.17578   15474.15918
  15552.0     0.0000643    15464.40918   15464.39160
  15533.0     0.0000644    15454.65625   15454.63867
  15521.0     0.0000644    15444.91699   15444.89746
  15554.0     0.0000643    15435.19141   15435.17383
  15488.0     0.0000646    15425.47461   15425.45801
  15427.0     0.0000648    15415.77832   15415.76074
  15474.0     0.0000646    15406.09180   15406.07422
  15370.0     0.0000651    15396.42090   15396.40430
  15312.0     0.0000653    15386.76563   15386.74609
  15384.0     0.0000650    15377.12305   15377.10547
  15323.0     0.0000653    15367.49316   15367.47656
  15348.0     0.0000652    15357.88281   15357.86621
  15343.0     0.0000652    15348.28613   15348.26758
  15308.0     0.0000653    15338.70215   15338.68555
  15340.0     0.0000652    15329.14063   15329.12012
  15305.0     0.0000653    15319.58691   15319.56934
  15356.0     0.0000651    15310.05566   15310.03613
  15317.0     0.0000653    15300.53613   15300.51758
  15295.0     0.0000654    15291.03418   15291.01563
  15374.0     0.0000650    15281.54785   15281.52832
  15360.0     0.0000651    15272.07910   15272.05859
  15317.0     0.0000653    15262.62500   15262.60645
  15268.0     0.0000655    15253.18945   15253.17090
  15303.0     0.0000653    15243.77051   15243.75098
  15392.0     0.0000650    15234.36719   15234.34766
  15319.0     0.0000653    15224.98145   15224.96484
  15318.0     0.0000653    15215.61523   15215.59570
  15282.0     0.0000654    15206.26465   15206.24414
  15273.0     0.0000655    15196.93066   15196.91211
  15246.0     0.0000656    15187.61426   15187.59570
  15279.0     0.0000654    15178.31934   15178.29883
  15261.0     0.0000655    15169.03711   15169.02051
  15231.0     0.0000657    15159.77832   15159.75977
  15132.0     0.0000661    15150.53320   15150.51465
  15209.0     0.0000658    15141.30664   15141.28809
  15141.0     0.0000660    15132.10059   15132.08105
  15115.0     0.0000662    15122.91113   15122.89453
  15113.0     0.0000662    15113.73926   15113.72363
  15172.0     0.0000659    15104.58789   15104.57129
  15064.0     0.0000664    15095.45605   15095.43652
  15117.0     0.0000662    15086.34082   15086.32129
  15134.0     0.0000661    15077.24414   15077.22656
  15049.0     0.0000664    15068.16895   15068.14941
  14945.0     0.0000669    15059.10840   15059.08984
  15009.0     0.0000666    15050.07129   15050.05176
  14962.0     0.0000668    15041.04980   15041.03125
  15098.0     0.0000662    15032.04883   15032.03125
  14919.0     0.0000670    15023.06738   15023.04883
  14964.0     0.0000668    15014.10449   15014.08496
  14862.0     0.0000673    15005.16113   15005.14160
  14938.0     0.0000669    14996.23633   14996.21875
  14926.0     0.0000670    14987.33105   14987.31250
  14880.0     0.0000672    14978.44922   14978.42871
  14939.0     0.0000669    14969.58398   14969.56445
  14950.0     0.0000669    14960.73633   14960.71582
  14913.0     0.0000671    14951.90820   14951.89063
  15008.0     0.0000666    14943.09961   14943.08301
  15053.0     0.0000664    14934.31738   14934.29492
  14954.0     0.0000669    14925.54688   14925.52930
  14943.0     0.0000669    14916.79980   14916.77930
  14996.0     0.0000667    14908.07129   14908.05273
  14905.0     0.0000671    14899.36328   14899.34277
  14998.0     0.0000667    14890.67676   14890.65723
  14915.0     0.0000670    14882.00586   14881.98633
  14940.0     0.0000669    14873.35742   14873.33887
  14953.0     0.0000669    14864.72949   14864.70898
  14933.0     0.0000670    14856.12012   14856.10156
  14940.0     0.0000669    14847.53223   14847.51172
  14882.0     0.0000672    14838.96289   14838.94238
  14960.0     0.0000668    14830.41602   14830.39355
  15045.0     0.0000665    14821.88574   14821.86523
  15006.0     0.0000666    14813.37695   14813.35547
  14956.0     0.0000669    14804.88574   14804.86914
  14945.0     0.0000669    14796.41992   14796.40039
  14965.0     0.0000668    14787.96973   14787.95020
  14997.0     0.0000667    14779.54102   14779.52148
  15018.0     0.0000666    14771.13184   14771.11230
  15016.0     0.0000666    14762.74414   14762.72363
  14973.0     0.0000668    14754.37598   14754.35645
  14991.0     0.0000667    14746.02637   14746.00781
  15033.0     0.0000665    14737.69727   14737.67871
  15027.0     0.0000665    14729.39258   14729.37207
  15017.0     0.0000666    14721.10254   14721.08301
  15059.0     0.0000664    14712.83301   14712.81348
  15090.0     0.0000663    14704.58594   14704.56641
  15000.0     0.0000667    14696.35547   14696.33594
  14998.0     0.0000667    14688.14844   14688.12891
  14989.0     0.0000667    14679.96094   14679.93848
  15019.0     0.0000666    14671.79297   14671.77148
  14941.0     0.0000669    14663.64160   14663.62305
  14919.0     0.0000670    14655.51563   14655.49512
  14863.0     0.0000673    14647.40625   14647.38672
  14826.0     0.0000674    14639.31934   14639.29785
  14782.0     0.0000676    14631.25098   14631.23047
  14869.0     0.0000673    14623.20215   14623.17969
  14801.0     0.0000676    14615.17090   14615.15039
  14747.0     0.0000678    14607.16211   14607.14453
  14682.0     0.0000681    14599.17578   14599.15332
  14675.0     0.0000681    14591.20801   14591.18652
  14695.0     0.0000681    14583.25488   14583.23633
  14650.0     0.0000683    14575.32617   14575.30762
  14599.0     0.0000685    14567.41895   14567.39746
  14672.0     0.0000682    14559.52734   14559.50879
  14689.0     0.0000681    14551.65723   14551.63574
  14792.0     0.0000676    14543.80469   14543.78418
  14714.0     0.0000680    14535.97461   14535.95410
  14616.0     0.0000684    14528.16309   14528.14160
  14613.0     0.0000684    14520.37109   14520.35059
  14724.0     0.0000679    14512.59766   14512.57813
  14692.0     0.0000681    14504.84570   14504.82324
  14654.0     0.0000682    14497.11230   14497.09082
  14624.0     0.0000684    14489.39648   14489.37598
  14590.0     0.0000685    14481.70313   14481.68066
  14588.0     0.0000685    14474.02930   14474.00586
  14654.0     0.0000682    14466.37109   14466.34863
  14656.0     0.0000682    14458.73438   14458.71484
  14586.0     0.0000686    14451.11816   14451.09668
  14541.0     0.0000688    14443.51855   14443.49902
  14507.0     0.0000689    14435.93848   14443.63086
  14505.0     0.0000689    14428.38086   14436.23242
  14549.0     0.0000687    14420.83887   14432.65234
  14539.0     0.0000688    14413.31641   14425.38184
  14575.0     0.0000686    14405.81445   14418.13867
  14637.0     0.0000683    14398.33203   14410.91992
  14695.0     0.0000681    14390.86523   14403.73047
  14623.0     0.0000684    14383.41992   14396.56836
  14510.0     0.0000689    14375.99316   14389.43652
  14577.0     0.0000686    14368.58398   14382.32910
  14635.0     0.0000683    14361.19531   14375.25195
  14566.0     0.0000687    14353.82422   14368.20898
  14522.0     0.0000689    14346.47168   14361.19336
  14514.0     0.0000689    14339.13965   14354.20801
  14442.0     0.0000692    14331.82422   14347.25195
  14437.0     0.0000693    14324.52930   14340.32910
  14486.0     0.0000690    14317.24805   14333.43652
  14483.0     0.0000690    14309.99121   14326.58008
  14485.0     0.0000690    14302.74805   14319.75586
  14541.0     0.0000688    14295.52539   14312.96484
  14504.0     0.0000689    14288.32129   14306.20898
  14422.0     0.0000693    14281.13574   14299.49121
  14384.0     0.0000695    14273.96875   14292.80566
  14414.0     0.0000694    14266.81836   14286.16113
  14345.0     0.0000697    14259.68652   14279.55664
  14311.0     0.0000699    14252.57324   14272.98926
  14329.0     0.0000698    14245.47559   14266.46094
  14254.0     0.0000702    14238.39941   14259.97656
  14189.0     0.0000705    14231.33887   14253.53613
  14200.0     0.0000704    14224.29785   14247.14063
  14105.0     0.0000709    14217.27344   14240.79297
  14166.0     0.0000706    14210.26855   14234.49121
  14157.0     0.0000706    14203.27734   14228.23926
  14120.0     0.0000708    14196.30664   14222.04004
  14157.0     0.0000706    14189.35645   14215.89355
  14167.0     0.0000706    14182.41895   14209.80371
  14171.0     0.0000706    14175.50098   14203.77051
  14141.0     0.0000707    14168.59961   14197.80176
  14177.0     0.0000705    14161.71582   14191.89453
  14240.0     0.0000702    14154.84961   14186.05664
  14196.0     0.0000704    14148.00098   14180.28809
  14175.0     0.0000705    14141.16895   14174.59375
  14136.0     0.0000707    14134.35645   14168.97656
  14106.0     0.0000709    14127.55762   14163.44336
  14108.0     0.0000709    14120.77734   14157.99902
  14192.0     0.0000705    14114.01367   14152.64551
  14179.0     0.0000705    14107.26758   14147.38965
  14116.0     0.0000708    14100.53906   14142.23828
  14057.0     0.0000711    14093.82520   14137.20117
  13975.0     0.0000716    14087.12891   14132.28223
  13964.0     0.0000716    14080.45215   14127.49219
  13981.0     0.0000715    14073.78809   14122.83691
  14066.0     0.0000711    14067.14258   14118.33105
  14057.0     0.0000711    14060.51367   14113.98535
  13953.0     0.0000717    14053.90137   14109.81055
  13956.0     0.0000717    14047.30469   14105.82129
  14030.0     0.0000713    14040.72461   14102.03906
  14093.0     0.0000710    14034.16309   14098.47559
  14018.0     0.0000713    14027.61523   14095.15137
  14016.0     0.0000713    14021.08398   14092.09375
  14128.0     0.0000708    14014.56934   14089.32227
  14110.0     0.0000709    14008.07031   14086.87402
  14067.0     0.0000711    14001.58984   14084.77832
  14120.0     0.0000708    13995.12402   14083.07520
  14177.0     0.0000705    13988.67383   14081.80664
  14194.0     0.0000705    13982.23730   14081.02246
  14161.0     0.0000706    13975.82031   14080.78516
  14199.0     0.0000704    13969.41699   14081.15527
  14259.0     0.0000701    13963.02930   14082.21680
  14209.0     0.0000704    13956.65820   14084.05957
  14302.0     0.0000699    13950.30273   14086.79297
  14339.0     0.0000697    13943.96289   14090.54590
  14334.0     0.0000698    13937.63770   14095.46777
  14275.0     0.0000701    13931.33008   14101.74023
  14263.0     0.0000701    13925.03613   14109.58203
  14336.0     0.0000698    13918.75879   14119.26074
  14456.0     0.0000692    13912.49609   14131.09766
  14485.0     0.0000690    13906.24902   14145.48535
  14571.0     0.0000686    13900.01465   14162.91797
  14703.0     0.0000680    13893.79785   14184.01953
  14766.0     0.0000677    13887.59570   14209.57715
  14861.0     0.0000673    13881.40918   14240.64160
  14962.0     0.0000668    13875.23730   14278.69629
  15037.0     0.0000665    13869.08105   14326.07324
  15422.0     0.0000648    13862.93750   14386.90234
  15809.0     0.0000633    13856.81055   14469.19043
  15886.0     0.0000629    13850.69727   14588.83691
  16146.0     0.0000619    13844.60156   14776.41797
  16813.0     0.0000595    13838.51758   15086.52344
  17483.0     0.0000572    13832.44922   15606.85449
  18068.0     0.0000553    13826.39453   16460.80664
  19117.0     0.0000523    13820.35547   17793.96289
  20392.0     0.0000490    13814.33105   19737.44141
  21651.0     0.0000462    13808.31934   22349.42383
  23695.0     0.0000422    13802.32324   25545.97070
  25858.0     0.0000387    13796.34375   29039.06055
  28472.0     0.0000351    13790.37500   32301.17773
  31349.0     0.00003190   13784.42090   34635.26953
  33532.0     0.00002982   13778.48242   35467.02734
  34952.0     0.00002861   13772.55664   34663.55078
  33798.0     0.00002959   13766.64551   32488.69922
  29788.0     0.00003357   13760.74805   29417.33008
  25433.0     0.0000393    13754.86523   26029.91016
  21731.0     0.0000460    13748.99609   22841.66797
  18329.0     0.0000546    13743.13965   20168.97461
  16132.0     0.0000620    13737.29883   18124.40039
  15327.0     0.0000652    13731.47070   16676.11133
  14715.0     0.0000680    13725.65723   15714.16406
  14378.0     0.0000696    13719.85449   15105.50977
  14183.0     0.0000705    13714.06836   14730.17871
  14087.0     0.0000710    13708.29395   14497.26270
  14042.0     0.0000712    13702.53320   14346.44141
  13967.0     0.0000716    13696.78809   14241.67480
  13980.0     0.0000715    13691.05469   14163.12891
  13966.0     0.0000716    13685.33398   14100.46387
  13993.0     0.0000715    13679.62695   14048.33301
  13905.0     0.0000719    13673.93457   14003.82227
  13820.0     0.0000724    13668.25293   13965.18750
  13878.0     0.0000721    13662.58398   13931.24707
  13769.0     0.0000726    13656.93262   13901.14746
  13719.0     0.0000729    13651.29199   13874.22461
  13769.0     0.0000726    13645.66309   13849.95996
  13679.0     0.0000731    13640.04688   13827.93750
  13641.0     0.0000733    13634.44531   13807.81445
  13658.0     0.0000732    13628.85352   13789.31445
  13657.0     0.0000732    13623.27734   13772.21094
  13681.0     0.0000731    13617.71582   13756.31250
  13642.0     0.0000733    13612.16309   13741.46289
  13587.0     0.0000736    13606.62402   13727.52539
  13569.0     0.0000737    13601.09961   13714.39063
  13548.0     0.0000738    13595.58496   13701.96191
  13518.0     0.0000740    13590.08301   13690.15625
  13574.0     0.0000737    13584.59375   13678.90625
  13592.0     0.0000736    13579.11719   13668.15039
  13540.0     0.0000739    13573.65332   13657.83594
  13467.0     0.0000743    13568.20313   13647.92090
  13453.0     0.0000743    13562.76367   13638.36230
  13477.0     0.0000742    13557.33594   13629.12500
  13406.0     0.0000746    13551.92188   13620.18066
  13445.0     0.0000744    13546.51953   13611.50098
  13495.0     0.0000741    13541.12891   13603.06445
  13476.0     0.0000742    13535.74902   13594.84766
  13531.0     0.0000739    13530.38184   13586.83301
  13545.0     0.0000738    13525.02539   13579.00391
  13443.0     0.0000744    13519.68164   13571.34668
  13479.0     0.0000742    13514.35156   13563.84473
  13444.0     0.0000744    13509.03223   13556.49023
  13466.0     0.0000743    13503.72363   13549.26758
  13472.0     0.0000742    13498.42773   13542.17383
  13403.0     0.0000746    13493.14551   13535.19434
  13423.0     0.0000745    13487.87207   13528.32031
  13479.0     0.0000742    13482.60938   13521.55078
  13428.0     0.0000745    13477.36035   13514.87402
  13377.0     0.0000748    13472.12305   13508.28711
  13352.0     0.0000749    13466.89453   13501.77930
  13284.0     0.0000753    13461.67969   13495.35254
  13280.0     0.0000753    13456.47559   13488.99805
  13308.0     0.0000751    13451.28320   13482.71387
  13353.0     0.0000749    13446.10254   13476.49512
  13290.0     0.0000752    13440.93262   13470.33691
  13267.0     0.0000754    13435.77246   13464.23730
  13327.0     0.0000750    13430.62402   13458.19238
  13264.0     0.0000754    13425.48730   13452.20117
  13295.0     0.0000752    13420.36133   13446.26074
  13239.0     0.0000755    13415.24609   13440.36426
  13207.0     0.0000757    13410.14258   13434.51758
  13241.0     0.0000755    13405.04980   13428.71387
  13260.0     0.0000754    13399.96484   13422.94922
  13312.0     0.0000751    13394.89551   13417.22754
  13256.0     0.0000754    13389.83594   13411.54297
  13248.0     0.0000755    13384.78711   13405.89453
  13223.0     0.0000756    13379.74609   13400.28027
  13234.0     0.0000756    13374.71777   13394.69922
  13163.0     0.0000760    13369.70117   13389.15234
  13175.0     0.0000759    13364.69336   13383.63672
  13187.0     0.0000758    13359.69434   13378.14941
  13213.0     0.0000757    13354.70996   13372.69336
  13103.0     0.0000763    13349.73535   13367.26660
  13052.0     0.0000766    13344.77051   13361.86426
  13057.0     0.0000766    13339.81445   13356.49121
  13072.0     0.0000765    13334.87012   13351.14063
  13090.0     0.0000764    13329.93555   13345.81738
  13144.0     0.0000761    13325.01270   13340.51563
  13159.0     0.0000760    13320.09961   13335.24023
  13137.0     0.0000761    13315.19629   13329.98535
  13200.0     0.0000758    13310.30273   13324.75586
  13119.0     0.0000762    13305.41895   13319.54199
  13151.0     0.0000760    13300.54590   13314.35547
  13166.0     0.0000760    13295.68262   13309.18750
  13139.0     0.0000761    13290.82910   13304.03906
  13157.0     0.0000760    13285.98535   13298.90820
  13200.0     0.0000758    13281.15527   13293.80078
  13149.0     0.0000761    13276.33008   13288.70703
  13162.0     0.0000760    13271.51660   13283.63574
  13166.0     0.0000760    13266.71387   13278.58203
  13215.0     0.0000757    13261.92090   13265.91113
  13192.0     0.0000758    13257.13574   13261.04395
  13189.0     0.0000758    13252.36230   13252.33887
  13214.0     0.0000757    13247.59766   13247.57422
  13236.0     0.0000756    13242.84277   13242.81934
  13194.0     0.0000758    13238.09766   13238.07422
  13094.0     0.0000764    13233.36035   13233.33789
  13125.0     0.0000762    13228.63379   13228.61133
  13110.0     0.0000763    13223.91699   13223.89453
  13023.0     0.0000768    13219.21094   13219.18945
  13094.0     0.0000764    13214.51270   13214.48926
  13115.0     0.0000762    13209.82422   13209.79980
  13129.0     0.0000762    13205.14453   13205.12305
  13064.0     0.0000765    13200.47461   13200.45313
  13055.0     0.0000766    13195.81445   13195.79297
  13119.0     0.0000762    13191.16309   13191.14063
  13031.0     0.0000767    13186.52148   13186.49902
  13049.0     0.0000766    13181.88867   13181.86621
  13092.0     0.0000764    13177.26270   13177.24023
  13004.0     0.0000769    13172.65039   13172.62891
  12949.0     0.0000772    13168.04395   13168.02051
  13026.0     0.0000768    13163.44727   13163.42578
  13004.0     0.0000769    13158.85938   13158.83789
  13021.0     0.0000768    13154.28223   13154.25879
  13004.0     0.0000769    13149.71289   13149.68945
  13031.0     0.0000767    13145.15137   13145.12988
  13053.0     0.0000766    13140.60156   13140.57715
  13021.0     0.0000768    13136.05762   13136.03516
  12939.0     0.0000773    13131.52246   13131.50000
  12998.0     0.0000769    13126.99902   13126.97656
  13015.0     0.0000768    13122.48145   13122.45801
  13084.0     0.0000764    13117.97363   13117.95117
  13081.0     0.0000764    13113.47461   13113.45313
  13097.0     0.0000764    13108.98438   13108.96191
  13016.0     0.0000768    13104.50293   13104.48047
  13062.0     0.0000766    13100.03027   13100.00684
  13052.0     0.0000766    13095.56445   13095.54199
  13026.0     0.0000768    13091.10840   13091.08594
  13034.0     0.0000767    13086.66113   13086.63867
  13107.0     0.0000763    13082.22266   13082.19922
  13041.0     0.0000767    13077.79004   13077.76855
  13033.0     0.0000767    13073.36816   13073.34570
  13044.0     0.0000767    13068.95508   13068.93359
  13018.0     0.0000768    13064.55078   13064.52832
  13049.0     0.0000766    13060.15234   13060.12988
  13087.0     0.0000764    13055.76465   13055.74219
  13098.0     0.0000763    13051.38281   13051.36035
  13004.0     0.0000769    13047.00977   13046.98730
  13072.0     0.0000765    13042.64746   13042.62598
  13043.0     0.0000767    13038.29297   13038.26953
  13031.0     0.0000767    13033.94434   13033.92188
  12981.0     0.0000770    13029.60352   13029.58203
  12947.0     0.0000772    13025.27344   13025.25098
  12881.0     0.0000776    13020.94922   13020.92578
  12882.0     0.0000776    13016.63477   13016.61230
  12860.0     0.0000778    13012.32617   13012.30371
  12897.0     0.0000775    13008.02734   13008.00488
  12936.0     0.0000773    13003.73438   13003.71191
  12926.0     0.0000774    12999.45215   12999.42969
  12898.0     0.0000775    12995.17480   12995.15234
  12910.0     0.0000775    12990.90918   12990.88672
  12878.0     0.0000777    12986.64746   12986.62598
  12927.0     0.0000774    12982.39551   12982.37305
  12828.0     0.0000780    12978.15234   12978.13086
  12931.0     0.0000773    12973.91406   12973.89355
  12903.0     0.0000775    12969.68652   12969.66406
  12863.0     0.0000777    12965.46582   12965.44434
  12845.0     0.0000779    12961.25098   12961.22852
  12829.0     0.0000779    12957.04688   12957.02441
  12806.0     0.0000781    12952.84863   12952.82617
  12888.0     0.0000776    12948.65820   12948.63672
  12941.0     0.0000773    12944.47461   12944.45313
  13007.0     0.0000769    12940.29883   12940.27734
  13007.0     0.0000769    12936.13086   12936.11035
  13048.0     0.0000766    12931.97070   12931.94824
  13051.0     0.0000766    12927.81934   12927.79785
  13021.0     0.0000768    12923.67285   12923.65039
  13089.0     0.0000764    12919.53418   12919.51172
  13081.0     0.0000764    12915.40430   12915.38379
  12812.0     0.0000781    12911.28027   12911.25977
  12865.0     0.0000777    12907.16504   12907.14453
  12912.0     0.0000774    12903.05762   12903.03516
  12860.0     0.0000778    12898.95508   12898.93359
  12883.0     0.0000776    12894.86328   12894.84180
  12906.0     0.0000775    12890.77637   12890.75391
  12834.0     0.0000779    12886.69629   12886.67578
  12817.0     0.0000780    12882.62402   12882.60254
  12761.0     0.0000784    12878.55859   12878.53516
  12760.0     0.0000784    12874.50000   12874.47852
  12841.0     0.0000779    12870.45020   12870.42773
  12842.0     0.0000779    12866.40527   12866.38477
  12747.0     0.0000784    12862.37012   12862.34863
  12784.0     0.0000782    12858.33887   12858.31836
  12701.0     0.0000787    12854.31738   12886.28906
  12699.0     0.0000787    12850.30176   12882.83594
  12778.0     0.0000783    12846.29395   12879.40527
  12735.0     0.0000785    12842.29199   12891.83398
  12694.0     0.0000788    12838.29883   12888.72754
  12662.0     0.0000790    12834.31055   12885.65039
  12685.0     0.0000788    12830.32910   12882.60547
  12679.0     0.0000789    12826.35645   12879.59375
  12720.0     0.0000786    12822.38965   12876.61523
  12644.0     0.0000791    12818.42969   12873.66992
  12721.0     0.0000786    12814.47559   12870.76270
  12700.0     0.0000787    12810.52930   12867.89160
  12713.0     0.0000787    12806.58984   12865.05566
  12713.0     0.0000787    12802.65723   12862.26270
  12682.0     0.0000789    12798.73145   12859.50781
  12721.0     0.0000786    12794.81055   12856.79395
  12738.0     0.0000785    12790.89844   12854.12500
  12740.0     0.0000785    12786.99219   12851.49805
  12683.0     0.0000788    12783.09375   12848.91992
  12641.0     0.0000791    12779.19922   12846.38672
  12695.0     0.0000788    12775.31445   12843.90527
  12670.0     0.0000789    12771.43457   12841.47266
  12634.0     0.0000792    12767.56250   12839.09277
  12682.0     0.0000789    12763.69434   12836.76953
  12707.0     0.0000787    12759.83496   12834.50195
  12670.0     0.0000789    12755.98047   12832.29395
  12649.0     0.0000791    12752.13477   12830.14746
  12702.0     0.0000787    12748.29395   12828.06348
  12662.0     0.0000790    12744.45898   12826.04688
  12641.0     0.0000791    12740.63184   12824.10059
  12694.0     0.0000788    12736.81055   12822.22363
  12668.0     0.0000789    12732.99512   12820.42480
  12641.0     0.0000791    12729.18750   12818.70313
  12553.0     0.0000797    12725.38379   12817.06348
  12523.0     0.0000799    12721.58887   12815.51074
  12608.0     0.0000793    12717.79785   12814.04590
  12543.0     0.0000797    12714.01563   12812.67480
  12460.0     0.0000803    12710.23828   12811.40234
  12440.0     0.0000804    12706.46777   12810.23242
  12401.0     0.0000806    12702.70215   12809.16895
  12388.0     0.0000807    12698.94629   12808.22168
  12428.0     0.0000805    12695.19141   12807.38965
  12469.0     0.0000802    12691.44629   12806.68555
  12435.0     0.0000804    12687.70703   12806.11035
  12468.0     0.0000802    12683.97168   12805.67480
  12452.0     0.0000803    12680.24414   12816.47461
  12443.0     0.0000804    12676.52344   12816.53125
  12496.0     0.0000800    12672.80859   12816.75781
  12445.0     0.0000804    12669.09961   12853.14355
  12487.0     0.0000801    12665.39453   12859.93848
  12412.0     0.0000806    12661.69727   12861.46973
  12475.0     0.0000802    12658.00586   12863.23242
  12467.0     0.0000802    12654.32031   12883.32324
  12472.0     0.0000802    12650.64160   12885.90430
  12513.0     0.0000799    12646.96777   12888.76465
  12485.0     0.0000801    12643.30078   12891.92480
  12464.0     0.0000802    12639.63867   12895.39941
  12417.0     0.0000805    12635.98242   12899.20898
  12438.0     0.0000804    12632.33398   12903.37891
  12473.0     0.0000802    12628.68945   12907.92676
  12504.0     0.0000800    12625.05078   12912.88086
  12498.0     0.0000800    12621.41797   12918.26953
  12539.0     0.0000798    12617.79395   12924.12012
  12569.0     0.0000796    12614.17188   12930.46777
  12603.0     0.0000793    12610.55664   12937.34766
  12628.0     0.0000792    12606.94824   12944.79688
  12669.0     0.0000789    12603.34375   12952.86328
  12695.0     0.0000788    12599.74805   12961.58594
  12729.0     0.0000786    12596.15527   12971.02734
  12772.0     0.0000783    12592.56738   12981.23828
  12806.0     0.0000781    12588.98730   12992.28125
  12837.0     0.0000779    12585.41211   13004.23145
  12893.0     0.0000776    12581.84277   13017.16113
  12922.0     0.0000774    12578.27930   13031.16504
  12969.0     0.0000771    12574.72070   13046.33691
  13011.0     0.0000769    12571.16895   13062.78125
  13046.0     0.0000767    12567.62207   13080.62500
  13083.0     0.0000764    12564.08105   13100.00293
  13120.0     0.0000762    12560.54492   13121.07520
  13164.0     0.0000760    12557.01465   13144.01660
  13203.0     0.0000757    12553.49121   13169.01563
  13246.0     0.0000755    12549.97168   13196.31641
  13284.0     0.0000753    12546.45703   13226.16211
  13321.0     0.0000751    12542.94824   13258.87207
  13364.0     0.0000748    12539.44629   13294.77637
  13412.0     0.0000746    12535.95020   13334.26563
  13460.0     0.0000743    12532.45703   13377.82813
  13528.0     0.0000739    12528.97168   13425.98047
  13598.0     0.0000735    12525.49023   13479.38477
  13662.0     0.0000732    12522.01367   13538.78320
  13747.0     0.0000727    12518.54395   13605.04785
  13896.0     0.0000720    12515.07910   13679.28711
  13957.0     0.0000716    12511.61914   13762.73438
  14031.0     0.0000713    12508.16406   13856.99805
  14138.0     0.0000707    12504.71387   13963.95215
  14243.0     0.0000702    12501.27148   14085.88867
  14386.0     0.0000695    12497.83301   14225.77734
  14513.0     0.0000689    12494.40039   14387.16406
  14669.0     0.0000682    12490.97168   14574.78125
  14982.0     0.0000667    12487.54883   14794.69531
  15322.0     0.0000653    12484.13281   15055.30273
  15844.0     0.0000631    12480.71973   15369.64746
  16735.0     0.0000598    12477.31348   15759.40820
  17709.0     0.0000565    12473.91211   16265.45703
  18780.0     0.0000532    12470.51367   16965.89063
  20252.0     0.0000494    12467.12305   18007.11719
  21938.0     0.0000456    12463.73535   19646.42773
  24672.0     0.0000405    12460.35449   22287.46094
  29372.0     0.00003405   12456.97949   26489.43359
  35520.0     0.00002815   12453.60840   32894.62891
  42799.0     0.00002337   12450.24219   42059.86719
  52317.0     0.00001911   12446.87988   54210.15625
  64362.0     0.00001554   12443.52539   68918.41406
  77419.0     0.00001292   12440.17285   84828.02344
  91421.0     0.00001094   12436.82715   99405.89844
  103544.0    9.66e-6      12433.48828   109376.72656
  109518.0    9.13e-6      12430.15234   112479.97656
  107843.0    9.27e-6      12426.82227   108881.00781
  99614.0     0.00001004   12423.49512   100076.26563
  87487.0     0.00001143   12420.17383   87577.16406
  72941.0     0.00001371   12416.85840   73202.30469
  58135.0     0.00001720   12413.54688   59053.16016
  44487.0     0.00002248   12410.24121   46725.21484
  34189.0     0.00002925   12406.94141   36922.21484
  26725.0     0.0000374    12403.64453   29682.30469
  22065.0     0.0000453    12400.35254   24657.81055
  18789.0     0.0000532    12397.06641   21340.94141
  16916.0     0.0000591    12393.78516   19227.17188
  16074.0     0.0000622    12390.50977   17895.00000
  15627.0     0.0000640    12387.23730   17041.71094
  15253.0     0.0000656    12383.97070   16471.94336
  14913.0     0.0000671    12380.70801   16070.54199
  14742.0     0.0000678    12377.44922   15774.67480
  14644.0     0.0000683    12374.19727   15550.56543
  14565.0     0.0000687    12370.95020   15380.10938
  14554.0     0.0000687    12367.70703   15252.89063
  14580.0     0.0000686    12364.46875   15162.39063
  14545.0     0.0000688    12361.23633   15104.50391
  14573.0     0.0000686    12358.00781   15076.56348
  14630.0     0.0000684    12354.78223   15077.13379
  14718.0     0.0000679    12351.56348   15105.75488
  14813.0     0.0000675    12348.34863   15162.96387
  14964.0     0.0000668    12345.13867   15250.21582
  15363.0     0.0000651    12341.93359   15370.13770
  15715.0     0.0000636    12338.73242   15526.55469
  16335.0     0.0000612    12335.53711   15724.92383
  17070.0     0.0000586    12332.34473   15973.32813
  17894.0     0.0000559    12329.15918   16283.69922
  18942.0     0.0000528    12325.97656   16675.91406
  19972.0     0.0000501    12322.79883   17184.36328
  21755.0     0.0000460    12319.62695   17871.28125
  23998.0     0.0000417    12316.45801   18849.32227
  26081.0     0.0000383    12313.29492   20310.76563
  29586.0     0.00003380   12310.13574   22565.36328
  33827.0     0.00002956   12306.97949   26064.87305
  39342.0     0.00002542   12303.82910   31399.91406
  46276.0     0.00002161   12300.68457   39246.16016
  55245.0     0.00001810   12297.54297   50206.17578
  67247.0     0.00001487   12294.40723   64575.21875
  82415.0     0.00001213   12291.27441   81975.90625
  97980.0     0.00001021   12288.14746   101100.28906
  112785.0    8.87e-6      12285.02539   119880.43750
  123986.0    8.07e-6      12281.90625   135778.73438
  135511.0    7.38e-6      12278.79102   145813.39063
  146249.0    6.84e-6      12275.68066   147494.26563
  152001.0    6.58e-6      12272.57617   140869.37500
  143782.0    6.95e-6      12269.47461   128126.86719
  121394.0    8.24e-6      12266.37988   111493.73438
  95687.0     0.00001045   12263.28711   92921.76563
  76583.0     0.00001306   12260.20117   74638.42188
  60519.0     0.00001652   12257.11719   58544.53516
  43454.0     0.00002301   12254.03809   45579.44141
  30486.0     0.00003280   12250.96387   35852.10547
  22947.0     0.0000436    12247.89355   28986.57031
  19530.0     0.0000512    12244.82617   24332.77344
  17964.0     0.0000557    12241.76563   21288.85156
  16934.0     0.0000591    12238.70801   19316.73047
  16081.0     0.0000622    12235.65527   18028.94922
  15531.0     0.0000644    12232.60742   17132.85156
  15098.0     0.0000662    12229.56250   16477.56445
  14787.0     0.0000676    12226.52246   15970.42383
  14494.0     0.0000690    12223.48730   15560.20703
  14220.0     0.0000703    12220.45703   15218.84570
  13898.0     0.0000720    12217.42871   14929.37793
  13594.0     0.0000736    12214.40430   14680.99414
  13551.0     0.0000738    12211.38672   14466.01855
  13489.0     0.0000741    12208.37207   14278.48047
  13445.0     0.0000744    12205.36035   14113.92090
  13468.0     0.0000743    12202.35547   13968.59961
  13359.0     0.0000749    12199.35449   13839.62793
  13263.0     0.0000754    12196.35645   13724.62793
  13293.0     0.0000752    12193.36230   13621.56055
  13185.0     0.0000758    12190.37402   13528.85156
  13046.0     0.0000767    12187.38867   13445.08203
  12992.0     0.0000770    12184.40625   13369.13477
  13013.0     0.0000768    12181.43066   13300.06738
  12948.0     0.0000772    12178.45605   13237.01563
  13005.0     0.0000769    12175.48828   13179.31836
  12922.0     0.0000774    12172.52344   13126.34082
  12826.0     0.0000780    12169.56348   13077.58691
  12714.0     0.0000787    12166.60645   13032.62402
  12729.0     0.0000786    12163.65527   12991.03711
  12736.0     0.0000785    12160.70703   12952.50879
  12709.0     0.0000787    12157.76172   12916.72852
  12668.0     0.0000789    12154.82227   12883.44629
  12780.0     0.0000782    12151.88574   12852.44336
  12712.0     0.0000787    12148.95313   12823.49805
  12694.0     0.0000788    12146.02637   12796.45508
  12717.0     0.0000786    12143.10156   12771.13574
  12623.0     0.0000792    12140.18164   12747.41309
  12642.0     0.0000791    12137.26660   12725.16406
  12699.0     0.0000787    12134.35352   12704.26660
  12663.0     0.0000790    12131.44727   12684.63379
  12626.0     0.0000792    12128.54199   12666.16406
  12716.0     0.0000786    12125.64160   12648.78516
  12695.0     0.0000788    12122.74609   12632.42969
  12730.0     0.0000786    12119.85449   12617.02246
  12653.0     0.0000790    12116.96680   12602.51758
  12651.0     0.0000790    12114.08008   12588.85254
  12668.0     0.0000789    12111.20020   12575.99023
  12726.0     0.0000786    12108.32520   12563.88965
  12682.0     0.0000789    12105.45215   12552.50586
  12685.0     0.0000788    12102.58398   12541.81836
  12608.0     0.0000793    12099.71973   12531.78711
  12634.0     0.0000792    12096.85840   12522.39453
  12547.0     0.0000797    12094.00098   12513.61816
  12560.0     0.0000796    12091.14844   12505.43555
  12625.0     0.0000792    12088.29883   12497.83301
  12560.0     0.0000796    12085.45313   12490.79785
  12584.0     0.0000795    12082.61230   12484.32129
  12551.0     0.0000797    12079.77539   12446.32422
  12599.0     0.0000794    12076.94141   12441.49121
  12615.0     0.0000793    12074.11133   12437.19141
  12649.0     0.0000791    12071.28516   12433.41895
  12661.0     0.0000790    12068.46191   12414.36719
  12720.0     0.0000786    12065.64355   12411.93848
  12714.0     0.0000787    12062.82910   12410.05664
  12780.0     0.0000782    12060.01660   12408.72461
  12758.0     0.0000784    12057.21191   12407.96484
  12692.0     0.0000788    12054.40625   12407.79199
  12782.0     0.0000782    12051.60645   12408.23242
  12761.0     0.0000784    12048.81250   12409.31445
  12833.0     0.0000779    12046.01855   12411.06250
  12802.0     0.0000781    12043.22949   12413.51855
  12830.0     0.0000779    12040.44629   12416.71875
  12811.0     0.0000781    12037.66602   12420.70996
  12842.0     0.0000779    12034.88672   12425.54688
  12819.0     0.0000780    12032.11523   12431.29102
  12781.0     0.0000782    12029.34375   12438.00977
  12831.0     0.0000779    12026.57715   12445.78320
  12803.0     0.0000781    12023.81543   12454.69824
  12827.0     0.0000780    12021.05566   12464.85742
  12844.0     0.0000779    12018.29980   12476.37695
  12806.0     0.0000781    12015.54883   12489.39453
  12783.0     0.0000782    12012.80078   12504.05664
  12828.0     0.0000780    12010.05664   12520.53906
  12867.0     0.0000777    12007.31641   12539.04980
  12933.0     0.0000773    12004.57910   12559.80957
  12896.0     0.0000775    12001.84668   12583.10352
  12954.0     0.0000772    11999.11719   12609.24023
  12955.0     0.0000772    11996.38965   12638.57715
  12954.0     0.0000772    11993.66797   12671.56738
  13056.0     0.0000766    11990.94824   12708.69922
  13123.0     0.0000762    11988.23340   12750.60449
  13215.0     0.0000757    11985.52051   12797.99023
  13329.0     0.0000750    11982.81445   12851.71289
  13421.0     0.0000745    11980.10840   12912.84668
  13548.0     0.0000738    11977.40820   12982.63281
  13701.0     0.0000730    11974.71094   13062.67480
  13899.0     0.0000719    11972.01563   13154.88672
  14124.0     0.0000708    11969.32617   13261.64258
  14358.0     0.0000696    11966.63770   13386.05762
  14862.0     0.0000673    11963.95605   13532.00391
  15222.0     0.0000657    11961.27637   13704.88086
  16274.0     0.0000614    11958.59961   13912.30957
  17156.0     0.0000583    11955.92676   14166.38867
  18062.0     0.0000554    11953.25684   14477.61719
  19188.0     0.0000521    11950.59082   14907.91211
  20860.0     0.0000479    11947.92969   15520.89844
  22462.0     0.0000445    11945.27051   16408.12305
  24341.0     0.0000411    11942.61328   17869.88086
  26820.0     0.0000373    11939.96191   20180.93945
  30127.0     0.00003319   11937.31445   23716.04102
  34679.0     0.00002884   11934.66992   28909.65820
  40187.0     0.00002488   11932.02637   36004.42578
  47689.0     0.00002097   11929.38867   44948.27734
  56586.0     0.00001767   11926.75391   55191.17969
  66380.0     0.00001506   11924.12305   65464.37500
  76501.0     0.00001307   11921.49512   73774.74219
  83095.0     0.00001203   11918.87012   78130.67969
  82602.0     0.00001211   11916.24902   77953.76563
  76263.0     0.00001311   11913.63184   74163.95313
  67887.0     0.00001473   11911.01758   67819.01563
  59916.0     0.00001669   11908.40723   59613.89453
  51302.0     0.00001949   11905.79785   50473.03516
  42096.0     0.00002376   11903.19531   41596.57422
  33446.0     0.00002990   11900.59375   33886.86719
  27272.0     0.0000367    11897.99805   27736.58008
  23367.0     0.0000428    11895.40332   23144.41992
  20357.0     0.0000491    11892.81152   19902.80664
  18392.0     0.0000544    11890.22461   17715.27930
  16796.0     0.0000595    11887.63867   16279.89063
  15748.0     0.0000635    11885.05859   15343.40820
  15143.0     0.0000660    11882.48242   14717.73340
  14661.0     0.0000682    11879.90723   14279.40430
  14357.0     0.0000697    11877.33691   13953.89844
  14056.0     0.0000711    11874.76953   13698.83594
  13823.0     0.0000723    11872.20605   13491.10938
  13630.0     0.0000734    11869.64551   13317.43652
  13536.0     0.0000739    11867.08691   13169.87793
  13421.0     0.0000745    11864.53223   13043.12793
  13370.0     0.0000748    11861.98145   12933.24902
  13303.0     0.0000752    11859.43457   12837.35938
  13247.0     0.0000755    11856.88867   12753.08984
  13189.0     0.0000758    11854.34766   12678.61719
  13127.0     0.0000762    11851.81055   12612.46094
  13085.0     0.0000764    11849.27539   12553.36035
  13057.0     0.0000766    11846.74512   12500.34082
  12981.0     0.0000770    11844.21582   12452.53906
  12949.0     0.0000772    11841.69043   12409.27734
  12908.0     0.0000775    11839.16895   12369.97656
  12878.0     0.0000777    11836.64941   12334.12500
  12813.0     0.0000780    11834.13574   12301.32422
  12749.0     0.0000784    11831.62207   12271.19727
  12670.0     0.0000789    11829.11230   12243.44531
  12607.0     0.0000793    11826.60742   12217.81543
  12551.0     0.0000797    11824.10547   12194.06152
  12525.0     0.0000798    11821.60547   12172.00098
  12483.0     0.0000801    11819.10938   12151.44727
  12453.0     0.0000803    11816.61621   12132.25488
  12520.0     0.0000799    11814.12598   12114.29688
  12424.0     0.0000805    11811.63965   12097.44629
  12414.0     0.0000806    11809.15527   12081.60840
  12453.0     0.0000803    11806.67480   12066.68359
  12406.0     0.0000806    11804.19824   12052.59570
  12381.0     0.0000808    11801.72363   12039.27246
  12341.0     0.0000810    11799.25293   12026.64551
  12375.0     0.0000808    11796.78516   12014.66016
  12328.0     0.0000811    11794.31934   12003.26074
  12357.0     0.0000809    11791.85742   11992.40332
  12313.0     0.0000812    11789.39941   11982.04492
  12274.0     0.0000815    11786.94434   11972.14648
  12285.0     0.0000814    11784.49219   11962.67480
  12343.0     0.0000810    11782.04102   11953.59668
  12329.0     0.0000811    11779.59473   11944.88281
  12318.0     0.0000812    11777.15332   11936.51367
  12262.0     0.0000816    11774.71289   11928.45605
  12274.0     0.0000815    11772.27637   11920.69629
  12238.0     0.0000817    11769.84277   12038.29199
  12162.0     0.0000822    11767.41113   12032.93945
  12184.0     0.0000821    11764.98340   12027.87207
  12128.0     0.0000825    11762.55762   12023.07031
  12197.0     0.0000820    11760.13672   12018.52637
  12151.0     0.0000823    11757.71680   12077.17676
  12098.0     0.0000827    11755.30176   12074.06152
  12091.0     0.0000827    11752.88965   12071.18750
  12157.0     0.0000823    11750.48047   12068.55566
  12147.0     0.0000823    11748.07324   12066.15234
  12159.0     0.0000822    11745.66895   12063.96973
  12211.0     0.0000819    11743.26855   12062.01074
  12160.0     0.0000822    11740.87207   12060.26367
  12188.0     0.0000820    11738.47754   12058.72461
  12168.0     0.0000822    11736.08691   12057.39160
  12190.0     0.0000820    11733.69629   12056.25781
  12111.0     0.0000826    11731.31055   12055.32617
  12069.0     0.0000829    11728.92773   12054.58984
  12031.0     0.0000831    11726.54883   12054.05273
  12065.0     0.0000829    11724.17285   12053.70898
  12018.0     0.0000832    11721.79785   12053.55469
  12003.0     0.0000833    11719.42676   12053.59668
  12006.0     0.0000833    11717.05957   12053.83301
  12095.0     0.0000827    11714.69434   12054.26172
  12127.0     0.0000825    11712.33203   12054.88477
  12076.0     0.0000828    11709.97363   12055.70508
  12068.0     0.0000829    11707.61719   12056.72266
  12034.0     0.0000831    11705.26367   12057.93750
  11973.0     0.0000835    11702.91406   12059.36133
  12031.0     0.0000831    11700.56641   12060.98633
  12098.0     0.0000827    11698.22168   12062.82031
  12088.0     0.0000827    11695.87891   12064.86426
  12017.0     0.0000832    11693.54102   12067.12793
  12055.0     0.0000830    11691.20605   12069.61230
  12036.0     0.0000831    11688.87305   12072.31934
  12077.0     0.0000828    11686.54297   12075.26172
  12129.0     0.0000824    11684.21484   12078.43848
  11981.0     0.0000835    11681.89160   12081.85938
  11961.0     0.0000836    11679.57031   12085.53125
  12022.0     0.0000832    11677.25293   12094.51660
  12052.0     0.0000830    11674.93652   12098.78711
  11977.0     0.0000835    11672.62305   12103.33203
  12009.0     0.0000833    11670.31543   12108.16211
  12036.0     0.0000831    11668.00684   12113.28418
  12087.0     0.0000827    11665.70410   12121.25586
  12006.0     0.0000833    11663.40039   12127.03711
  11996.0     0.0000834    11661.10254   12133.14648
  11945.0     0.0000837    11658.80566   12139.59766
  12019.0     0.0000832    11656.51465   12146.40332
  11998.0     0.0000833    11654.22363   12153.57422
  12014.0     0.0000832    11651.93750   12161.13184
  11979.0     0.0000835    11649.65137   12169.08594
  12025.0     0.0000832    11647.37012   12177.45605
  12047.0     0.0000830    11645.09082   12186.26172
  12014.0     0.0000832    11642.81738   12195.52148
  12037.0     0.0000831    11640.54395   12205.25684
  12051.0     0.0000830    11638.27148   12191.18848
  12079.0     0.0000828    11636.00488   12202.35254
  12093.0     0.0000827    11633.73926   12214.05664
  12116.0     0.0000825    11631.47754   12226.31641
  12131.0     0.0000824    11629.21777   12227.09766
  12151.0     0.0000823    11626.96094   12240.78125
  12168.0     0.0000822    11624.70703   12255.11035
  12182.0     0.0000821    11622.45703   12270.13086
  12201.0     0.0000820    11620.20898   12285.87012
  12223.0     0.0000818    11617.96387   12302.37891
  12241.0     0.0000817    11615.72070   12319.69434
  12261.0     0.0000816    11613.47949   12337.85742
  12282.0     0.0000814    11611.24121   12356.93359
  12298.0     0.0000813    11609.00781   12376.96191
  12326.0     0.0000811    11606.77637   12398.01270
  12347.0     0.0000810    11604.54492   12420.14258
  12376.0     0.0000808    11602.31934   12443.41406
  12497.0     0.0000800    11600.09668   12467.91113
  12431.0     0.0000804    11597.87598   12493.70117
  12457.0     0.0000803    11595.65723   12520.88086
  12483.0     0.0000801    11593.44043   12549.53711
  12524.0     0.0000798    11591.22852   12579.76172
  12549.0     0.0000797    11589.01660   12611.68262
  12594.0     0.0000794    11586.81152   12645.39746
  12639.0     0.0000791    11584.60547   12681.05371
  12671.0     0.0000789    11582.40332   12718.78516
  12718.0     0.0000786    11580.20410   12758.73438
  12760.0     0.0000784    11578.00586   12801.09082
  12816.0     0.0000780    11575.81250   12846.01563
  12864.0     0.0000777    11573.62109   12893.73926
  12925.0     0.0000774    11571.43066   12944.47168
  12974.0     0.0000771    11569.24512   12998.44238
  13041.0     0.0000767    11567.06152   13055.95703
  13108.0     0.0000763    11564.88184   13117.28125
  13199.0     0.0000758    11562.70215   13182.78418
  13269.0     0.0000754    11560.52734   13252.82324
  13362.0     0.0000748    11558.35352   13327.78809
  13446.0     0.0000744    11556.18262   13408.18262
  13548.0     0.0000738    11554.01660   13494.48145
  13657.0     0.0000732    11551.85059   13587.30859
  13762.0     0.0000727    11549.68750   13687.29785
  13882.0     0.0000720    11547.52832   13795.15234
  14003.0     0.0000714    11545.37012   13911.77344
  14143.0     0.0000707    11543.21680   14038.03711
  14282.0     0.0000700    11541.06250   14175.09570
  14461.0     0.0000692    11538.91309   14324.15039
  14630.0     0.0000684    11536.76660   14486.56738
  14806.0     0.0000675    11534.62207   14664.07520
  15026.0     0.0000666    11532.48047   14858.45410
  15251.0     0.0000656    11530.34082   15072.00586
  15490.0     0.0000646    11528.20410   15307.23145
  15786.0     0.0000633    11526.07031   15567.05469
  16092.0     0.0000621    11523.93945   15855.15234
  16441.0     0.0000608    11521.80957   16175.53320
  16825.0     0.0000594    11519.68359   16533.36523
  17269.0     0.0000579    11517.55957   16934.53711
  17765.0     0.0000563    11515.43750   17386.11328
  18344.0     0.0000545    11513.31934   17897.11133
  19022.0     0.0000526    11511.20313   18477.95313
  19917.0     0.0000502    11509.08789   19142.21484
  20854.0     0.0000480    11506.97656   19906.26953
  22087.0     0.0000453    11504.86914   20790.79102
  23362.0     0.0000428    11502.76172   21823.48828
  25143.0     0.0000398    11500.66016   23040.68164
  27489.0     0.0000364    11498.55859   24496.89453
  30316.0     0.00003299   11496.45898   26277.95898
  34087.0     0.00002934   11494.36426   28533.29883
  38423.0     0.00002603   11492.26953   31537.90234
  43943.0     0.00002276   11490.17969   35784.92578
  52893.0     0.00001891   11488.09082   42125.83594
  63069.0     0.00001586   11486.00488   51893.43750
  75971.0     0.00001316   11483.92090   66944.67969
  97083.0     0.00001030   11481.83984   89516.15625
  124089.0    8.06e-6      11479.76172   121725.04688
  161588.0    6.19e-6      11477.68359   164864.40625
  204946.0    4.88e-6      11475.61133   218394.60938
  256276.0    3.90e-6      11473.54004   278877.43750
  315108.0    3.174e-6     11471.47168   338843.90625
  377373.0    2.650e-6     11469.40625   386572.75000
  442368.0    2.261e-6     11467.34082   410870.09375
  439340.0    2.276e-6     11465.28027   409313.90625
  412350.0    2.425e-6     11463.21973   388592.46875
  374357.0    2.671e-6     11461.16406   355659.06250
  328868.0    3.041e-6     11459.11035   313395.15625
  279295.0    3.58e-6      11457.05859   264133.59375
  224742.0    4.45e-6      11455.00977   213074.17188
  172274.0    5.80e-6      11452.96387   166018.06250
  126747.0    7.89e-6      11450.91699   126437.14844
  90153.0     0.00001109   11448.87695   95393.37500
  65207.0     0.00001534   11446.83789   72370.32031
  48827.0     0.00002048   11444.80078   56096.25391
  37554.0     0.00002663   11442.76563   45008.82422
  31417.0     0.00003183   11440.73438   37597.61719
  27345.0     0.0000366    11438.70410   32629.16602
  25202.0     0.0000397    11436.67578   29200.11133
  23403.0     0.0000427    11434.65137   26721.19336
  22706.0     0.0000440    11432.62988   24835.34570
  20768.0     0.0000482    11430.60938   23336.18555
  19568.0     0.0000511    11428.59082   22108.24023
  18633.0     0.0000537    11426.57520   21082.59961
  18107.0     0.0000552    11424.56055   20216.77539
  17903.0     0.0000559    11422.55273   19481.88086
  17478.0     0.0000572    11420.54395   18856.70117
  17060.0     0.0000586    11418.53809   18326.62891
  17023.0     0.0000587    11416.53418   17881.40625
  17067.0     0.0000586    11414.53320   17516.73828
  17157.0     0.0000583    11412.53516   17235.66211
  17189.0     0.0000582    11410.53711   17051.99219
  17235.0     0.0000580    11408.54492   16995.63672
  17916.0     0.0000558    11406.55176   17116.58594
  18227.0     0.0000549    11404.56250   17485.46094
  18991.0     0.0000527    11402.57617   18184.93750
  19760.0     0.0000506    11400.58984   19290.87695
  20956.0     0.0000477    11398.60938   20840.19336
  22496.0     0.0000445    11396.62891   22796.49414
  23680.0     0.0000422    11394.65137   25004.80469
  25375.0     0.0000394    11392.67578   27147.10938
  27436.0     0.0000364    11390.70313   28756.44141
  29501.0     0.00003390   11388.73145   29426.56836
  31241.0     0.00003201   11386.76367   29126.39648
  31400.0     0.00003185   11384.79688   28144.54883
  29195.0     0.00003425   11382.83301   26739.18750
  26238.0     0.0000381    11380.87109   25000.06250
  23729.0     0.0000421    11378.91309   23008.11328
  22428.0     0.0000446    11376.95410   20956.86328
  20869.0     0.0000479    11375.00098   19065.30469
  18610.0     0.0000537    11373.04883   17465.45898
  16734.0     0.0000598    11371.09863   16195.33301
  15451.0     0.0000647    11369.15137   15236.78320
  14688.0     0.0000681    11367.20605   14540.77637
  14146.0     0.0000707    11365.26270   14048.16992
  13731.0     0.0000728    11363.32227   13701.51465
  13472.0     0.0000742    11361.38281   13452.91797
  13329.0     0.0000750    11359.44629   13267.54980
  13183.0     0.0000759    11357.51270   13122.10938
  13059.0     0.0000766    11355.58008   13002.45410
  12958.0     0.0000772    11353.65039   12900.32129
  12867.0     0.0000777    11351.72266   12810.86621
  12805.0     0.0000781    11349.79883   12731.25195
  12738.0     0.0000785    11347.87598   12659.56934
  12671.0     0.0000789    11345.95508   12594.52051
  12609.0     0.0000793    11344.03613   12535.12500
  12544.0     0.0000797    11342.12012   12480.56250
  12495.0     0.0000800    11340.20605   12430.23047
  12447.0     0.0000803    11338.29395   12383.57813
  12402.0     0.0000806    11336.38477   12340.18066
  12356.0     0.0000809    11334.47754   12299.68359
  12317.0     0.0000812    11332.57227   12261.75586
  12281.0     0.0000814    11330.66992   12226.15723
  12241.0     0.0000817    11328.76953   12192.63477
  12203.0     0.0000819    11326.87109   12161.00488
  12172.0     0.0000822    11324.97559   12194.14453
  12141.0     0.0000824    11323.08105   12166.75098
  12105.0     0.0000826    11321.18945   12140.83105
  12082.0     0.0000828    11319.29980   12116.24414
  12057.0     0.0000829    11317.41211   12092.90527
  12035.0     0.0000831    11315.52734   12102.18750
  12011.0     0.0000833    11313.64355   12081.53906
  11984.0     0.0000834    11311.76367   12061.89648
  11968.0     0.0000836    11309.88477   12043.19043
  11946.0     0.0000837    11308.00977   12025.36328
  11923.0     0.0000839    11306.13477   12008.36426
  11909.0     0.0000840    11304.26270   11992.13770
  11895.0     0.0000841    11302.39258   11976.64941
  11887.0     0.0000841    11300.52637   11961.84570
  11870.0     0.0000842    11298.65918   11947.69434
  11845.0     0.0000844    11296.79590   11934.16797
  11841.0     0.0000845    11294.93457   11921.22754
  11807.0     0.0000847    11293.07520   11908.84961
  11823.0     0.0000846    11291.21777   11896.99902
  11782.0     0.0000849    11289.36328   11885.66113
  11761.0     0.0000850    11287.51172   11874.81152
  11742.0     0.0000852    11285.66211   11864.42871
  11725.0     0.0000853    11283.81348   11854.49316
  11786.0     0.0000848    11281.96680   11844.98633
  11711.0     0.0000854    11280.12305   11835.89551
  11712.0     0.0000854    11278.28027   11827.20508
  11663.0     0.0000857    11276.43945   11818.89941
  11632.0     0.0000860    11274.60352   11810.96973
  11659.0     0.0000858    11272.76758   11803.40039
  11679.0     0.0000856    11270.93359   11796.18164
  11649.0     0.0000858    11269.10254   11789.30957
  11722.0     0.0000853    11267.27344   11782.76660
  11699.0     0.0000855    11265.44727   11776.55469
  11723.0     0.0000853    11263.62109   11770.70508
  11669.0     0.0000857    11261.79785   11765.12305
  11709.0     0.0000854    11259.97754   11776.15527
  11707.0     0.0000854    11258.15820   11771.42578
  11684.0     0.0000856    11256.34375   11767.00000
  11672.0     0.0000857    11254.52734   11762.89746
  11706.0     0.0000854    11252.71387   11759.06543
  11667.0     0.0000857    11250.90527   11763.66211
  11715.0     0.0000854    11249.09570   11760.54004
  11693.0     0.0000855    11247.29004   11757.70996
  11717.0     0.0000853    11245.48633   11755.17871
  11675.0     0.0000857    11243.68359   11752.94043
  11668.0     0.0000857    11241.88379   11750.99707
  11688.0     0.0000856    11240.08594   11749.35059
  11723.0     0.0000853    11238.29004   11748.00195
  11691.0     0.0000855    11236.49512   11746.95605
  11668.0     0.0000857    11234.70410   11746.21191
  11681.0     0.0000856    11232.91504   11745.77930
  11696.0     0.0000855    11231.12598   11745.65820
  11709.0     0.0000854    11229.34180   11745.85742
  11683.0     0.0000856    11227.55859   11746.38086
  11674.0     0.0000857    11225.77637   11747.23535
  11626.0     0.0000860    11223.99707   11748.42871
  11642.0     0.0000859    11222.21973   11749.97266
  11729.0     0.0000853    11220.44531   11751.87012
  11662.0     0.0000857    11218.67090   11754.13281
  11636.0     0.0000859    11216.90039   11756.78223
  11619.0     0.0000861    11215.12988   11759.81348
  11647.0     0.0000859    11213.36230   11763.25293
  11689.0     0.0000856    11211.59766   11641.79590
  11681.0     0.0000856    11209.83496   11647.92969
  11730.0     0.0000853    11208.07324   11654.47852
  11673.0     0.0000857    11206.31445   11661.45313
  11672.0     0.0000857    11204.55664   11606.10742
  11712.0     0.0000854    11202.80176   11614.93652
  11714.0     0.0000854    11201.04785   11624.24707
  11658.0     0.0000858    11199.29785   11634.06738
  11678.0     0.0000856    11197.54883   11644.41992
  11647.0     0.0000859    11195.80078   11655.34082
  11655.0     0.0000858    11194.05566   11666.86621
  11706.0     0.0000854    11192.31250   11679.03516
  11698.0     0.0000855    11190.57031   11691.87598
  11736.0     0.0000852    11188.83203   11705.44238
  11731.0     0.0000852    11187.09375   11719.77930
  11721.0     0.0000853    11185.35938   11734.93555
  11768.0     0.0000850    11183.62598   11750.96875
  11765.0     0.0000850    11181.89551   11767.93750
  11802.0     0.0000847    11180.16504   11785.90137
  11819.0     0.0000846    11178.43750   11804.94141
  11822.0     0.0000846    11176.71289   11825.12500
  11872.0     0.0000842    11174.98828   11846.54980
  11879.0     0.0000842    11173.26660   11869.30273
  11902.0     0.0000840    11171.54785   11893.48145
  11921.0     0.0000839    11169.83008   11919.20605
  11958.0     0.0000836    11168.11523   11946.59082
  11988.0     0.0000834    11166.40137   11975.78809
  12009.0     0.0000833    11164.68945   12006.93945
  12045.0     0.0000830    11162.97949   12040.20508
  12086.0     0.0000827    11161.27148   12075.78613
  12114.0     0.0000825    11159.56445   12113.87500
  12152.0     0.0000823    11157.86035   12154.72363
  12196.0     0.0000820    11156.16016   12198.57715
  12245.0     0.0000817    11154.45898   12245.71582
  12294.0     0.0000813    11152.75977   12296.48828
  12351.0     0.0000810    11151.06445   12351.23633
  12409.0     0.0000806    11149.36914   12410.40820
  12478.0     0.0000801    11147.67578   12474.45801
  12547.0     0.0000797    11145.98535   12543.90430
  12627.0     0.0000792    11144.29785   12614.35254
  12703.0     0.0000787    11142.61133   12696.63184
  12803.0     0.0000781    11140.92676   12786.47168
  12905.0     0.0000775    11139.24316   12884.78906
  12986.0     0.0000770    11137.56152   12990.09863
  13124.0     0.0000762    11135.88281   13108.83398
  13251.0     0.0000755    11134.20605   13239.82813
  13401.0     0.0000746    11132.53027   13384.89941
  13558.0     0.0000738    11130.85645   13546.07227
  13749.0     0.0000727    11129.18652   13725.74414
  13952.0     0.0000717    11127.51660   13926.94824
  14192.0     0.0000705    11125.84668   14153.10254
  14476.0     0.0000691    11124.18262   14408.62793
  14804.0     0.0000675    11122.51758   14698.70410
  15177.0     0.0000659    11120.85547   15029.70996
  15601.0     0.0000641    11119.19531   15409.91406
  16085.0     0.0000622    11117.53711   15849.38086
  16696.0     0.0000599    11115.88086   16361.87500
  17688.0     0.0000565    11114.22656   16965.97266
  18200.0     0.0000549    11112.57422   17689.36719
  19059.0     0.0000525    11110.92188   18577.81055
  20080.0     0.0000498    11109.27344   19709.26172
  22297.0     0.0000448    11107.62598   21223.22852
  24478.0     0.0000409    11105.98047   23359.29297
  27464.0     0.0000364    11104.33594   26506.10547
  31940.0     0.00003131   11102.69434   31243.80664
  37616.0     0.00002658   11101.05566   38332.08594
  45981.0     0.00002175   11099.41602   48635.18750
  58213.0     0.00001718   11097.78027   62916.89063
  74225.0     0.00001347   11096.14746   81554.19531
  94929.0     0.00001053   11094.51367   104213.60156
  119865.0    8.34e-6      11092.88281   129401.47656
  144095.0    6.94e-6      11091.25488   154046.60938
  166737.0    6.00e-6      11089.62793   173453.37500
  182189.0    5.49e-6      11088.00293   183231.18750
  185641.0    5.39e-6      11086.37891   182592.84375
  178473.0    5.60e-6      11084.75684   174542.67188
  164892.0    6.06e-6      11083.13770   162371.37500
  148478.0    6.74e-6      11081.51953   147332.96875
  130618.0    7.66e-6      11079.90332   129458.15625
  111436.0    8.97e-6      11078.28809   109600.33594
  92162.0     0.00001085   11076.67578   89822.49219
  71198.0     0.00001405   11075.06543   72021.23438
  52987.0     0.00001887   11073.45703   57195.70703
  39556.0     0.00002528   11071.85059   45564.86328
  30742.0     0.00003253   11070.24512   36880.42578
  24568.0     0.0000407    11068.64160   30671.75195
  21745.0     0.0000460    11067.03809   26375.53516
  19914.0     0.0000502    11065.43848   23458.91992
  18529.0     0.0000540    11063.84180   21479.79102
  17574.0     0.0000569    11062.24512   20111.50000
  16913.0     0.0000591    11060.65039   19138.06641
  16724.0     0.0000598    11059.05859   18425.87891
  16566.0     0.0000604    11057.46680   17898.97852
  16446.0     0.0000608    11055.87695   17516.86914
  16544.0     0.0000604    11054.29004   17261.65820
  16866.0     0.0000593    11052.70410   17133.89258
  17314.0     0.0000578    11051.12012   17153.85352
  18281.0     0.0000547    11049.53906   17369.27930
  19535.0     0.0000512    11047.95703   17865.64453
  21105.0     0.0000474    11046.37793   18776.04297
  23115.0     0.0000433    11044.80273   20279.63867
  25447.0     0.0000393    11043.22754   22584.83789
  28504.0     0.0000351    11041.65332   25882.23633
  31881.0     0.00003137   11040.08203   30276.96680
  35732.0     0.00002799   11038.51270   35710.60938
  40092.0     0.00002494   11036.94336   41854.48047
  44995.0     0.00002222   11035.37793   48007.28125
  49427.0     0.00002023   11033.81152   53048.87500
  52553.0     0.00001903   11032.25000   55823.47656
  53447.0     0.00001871   11030.68848   55957.28906
  51458.0     0.00001943   11029.13086   54097.28906
  47510.0     0.00002105   11027.57129   51128.37891
  43723.0     0.00002287   11026.01563   47469.46094
  40143.0     0.00002491   11024.46191   43131.16797
  37030.0     0.00002701   11022.90820   38211.01563
  32901.0     0.00003039   11021.35742   33159.64453
  28638.0     0.00003492   11019.80859   28484.01953
  24700.0     0.0000405    11018.26172   24496.73242
  21766.0     0.0000459    11016.71484   21300.69336
  19377.0     0.0000516    11015.17090   18859.25000
  17668.0     0.0000566    11013.62891   17072.05859
  16342.0     0.0000612    11012.08887   15803.95215
  15484.0     0.0000646    11010.54883   14919.60742
  14602.0     0.0000685    11009.01270   14301.29688
  14024.0     0.0000713    11007.47754   13858.19141
  13466.0     0.0000743    11005.94434   13527.79688
  13177.0     0.0000759    11004.41113   13269.77930
  12747.0     0.0000784    11002.88086   13059.94238
  12497.0     0.0000800    11001.35254   12883.98730
  12365.0     0.0000809    10999.82617   12733.18652
  12239.0     0.0000817    10998.30176   12602.14746
  12216.0     0.0000819    10996.77734   12487.05762
  12108.0     0.0000826    10995.25391   12385.20508
  12029.0     0.0000831    10993.73438   12294.50195
  11974.0     0.0000835    10992.21680   12213.20898
  11920.0     0.0000839    10990.69922   12140.01172
  11878.0     0.0000842    10989.18457   12073.75391
  11847.0     0.0000844    10987.66992   12013.52441
  11817.0     0.0000846    10986.15820   11958.57031
  11806.0     0.0000847    10984.64941   11908.21680
  11783.0     0.0000849    10983.14160   11861.93848
  11740.0     0.0000852    10981.63379   11819.24609
  11698.0     0.0000855    10980.12793   11779.75098
  11651.0     0.0000858    10978.62500   11743.12305
  11620.0     0.0000861    10977.12207   11709.04688
  11598.0     0.0000862    10975.62305   11677.28223
  11564.0     0.0000865    10974.12402   11647.58691
  11548.0     0.0000866    10972.62695   11619.77832
  11519.0     0.0000868    10971.13184   11593.68555
  11486.0     0.0000871    10969.63867   11569.14551
  11434.0     0.0000875    10968.14551   11546.03125
  11394.0     0.0000878    10966.65625   11524.21973
  11342.0     0.0000882    10965.16699   11503.60547
  11305.0     0.0000885    10963.68066   11484.09863
  11261.0     0.0000888    10962.19434   11465.60156
  11221.0     0.0000891    10960.70996   11448.05176
  11182.0     0.0000894    10959.22949   11431.37012
  11157.0     0.0000896    10957.74805   11415.49609
  11095.0     0.0000901    10956.26855   11400.38086
  11126.0     0.0000899    10954.79199   11385.96387
  11057.0     0.0000904    10953.31738   11372.20801
  11007.0     0.0000909    10951.84277   11359.06250
  11069.0     0.0000903    10950.36914   11346.49414
  11053.0     0.0000905    10948.89941   11334.47363
  10995.0     0.0000910    10947.42969   11322.95801
  11043.0     0.0000906    10945.96191   11311.92871
  11091.0     0.0000902    10944.49609   11301.35352
  11114.0     0.0000900    10943.03027   11291.20898
  11109.0     0.0000900    10941.56836   11281.48242
  11131.0     0.0000898    10940.10742   11272.14453
  11194.0     0.0000893    10938.64746   11263.18555
  11164.0     0.0000896    10937.18945   11254.58789
  11177.0     0.0000895    10935.73242   11246.33496
  11189.0     0.0000894    10934.27930   11238.42383
  11225.0     0.0000891    10932.82520   11230.83789
  11231.0     0.0000890    10931.37402   11223.57617
  11212.0     0.0000892    10929.92480   11216.62402
  11180.0     0.0000894    10928.47461   11209.99023
  11150.0     0.0000897    10927.02832   11203.67188
  11109.0     0.0000900    10925.58301   11197.66797
  11214.0     0.0000892    10924.13965   11191.99121
  11077.0     0.0000903    10922.69824   11186.64941
  11243.0     0.0000889    10921.25586   11181.65918
  11286.0     0.0000886    10919.81738   11177.04688
  11168.0     0.0000895    10918.37988   11172.84473
  11028.0     0.0000907    10916.94531   11169.10059
  11160.0     0.0000896    10915.50977   11165.87988
  11126.0     0.0000899    10914.07715   11163.29590
  11136.0     0.0000898    10912.64551   11161.53125
  11215.0     0.0000892    10911.21680   11160.90820
  11153.0     0.0000897    10909.78711   11161.97852
  11087.0     0.0000902    10908.36133   11165.67871
  11041.0     0.0000906    10906.93652   11173.47070
  11027.0     0.0000907    10905.51465   11187.43066
  11103.0     0.0000901    10904.09180   11210.21387
  11235.0     0.0000890    10902.67188   11244.66895
  11472.0     0.0000872    10901.25391   11293.22070
  11611.0     0.0000861    10899.83496   11356.90137
  11905.0     0.0000840    10898.41895   11434.21094
  12173.0     0.0000821    10897.00586   11519.91016
  12394.0     0.0000807    10895.59180   11603.21680
  12506.0     0.0000800    10894.18262   11668.19141
  12556.0     0.0000796    10892.77148   11699.80469
  12700.0     0.0000787    10891.36426   11695.08398
  12694.0     0.0000788    10889.95703   11664.44629
  12491.0     0.0000801    10888.55273   11620.30078
  12343.0     0.0000810    10887.14941   11568.12012
  12304.0     0.0000813    10885.74707   11444.13770
  12016.0     0.0000832    10884.34570   11375.94043
  11803.0     0.0000847    10882.94824   11304.53711
  11718.0     0.0000853    10881.55078   11236.99707
  11494.0     0.0000870    10880.15430   11178.09668
  11354.0     0.0000881    10878.76074   11098.31836
  11287.0     0.0000886    10877.36914   11060.99219
  11197.0     0.0000893    10875.97754   11033.02930
  11126.0     0.0000899    10874.58496   11012.76465
  11064.0     0.0000904    10873.19824   10998.37695
  11028.0     0.0000907    10871.81250   10988.20801
  11015.0     0.0000908    10870.42676   10980.92480
  11074.0     0.0000903    10869.04297   10975.57031
  11130.0     0.0000898    10867.66113   10971.50195
  11138.0     0.0000898    10866.27832   10968.32520
  11112.0     0.0000900    10864.89941   10965.80664
  11043.0     0.0000906    10863.52246   10963.81738
  11079.0     0.0000903    10862.14551   10962.26465
  11039.0     0.0000906    10860.77148   10961.10938
  11061.0     0.0000904    10859.39648   10960.31641
  11058.0     0.0000904    10858.02441   10959.87402
  11063.0     0.0000904    10856.65527   10959.76660
  11006.0     0.0000909    10855.28516   10959.99902
  10995.0     0.0000910    10853.91895   10960.74707
  11008.0     0.0000908    10852.55371   10961.67285
  11041.0     0.0000906    10851.18848   10962.96387
  11002.0     0.0000909    10849.82520   10964.63965
  11023.0     0.0000907    10848.46484   10966.73340
  11010.0     0.0000908    10847.10449   10969.27246
  11092.0     0.0000902    10845.74512   10972.39160
  11095.0     0.0000901    10844.38672   10975.96289
  11035.0     0.0000906    10843.03223   10980.12598
  11013.0     0.0000908    10841.67773   10984.95703
  11039.0     0.0000906    10840.32422   10990.48438
  10971.0     0.0000911    10838.97266   10996.90430
  11025.0     0.0000907    10837.62305   10987.85742
  11053.0     0.0000905    10836.27539   10996.58008
  10966.0     0.0000912    10834.92871   11006.56348
  11053.0     0.0000905    10833.58301   11017.98340
  11089.0     0.0000902    10832.23828   11031.13379
  11012.0     0.0000908    10830.89551   11038.10156
  10975.0     0.0000911    10829.55469   11055.74707
  10920.0     0.0000916    10828.21387   11076.23145
  10906.0     0.0000917    10826.87598   11100.14063
  10923.0     0.0000915    10825.54004   11128.28418
  10999.0     0.0000909    10824.20313   11161.79395
  11065.0     0.0000904    10822.87012   11202.39453
  11185.0     0.0000894    10821.53711   11252.96289
  11303.0     0.0000885    10820.20703   11318.34277
  11478.0     0.0000871    10818.87695   11406.85254
  11641.0     0.0000859    10817.54688   11532.08008
  11982.0     0.0000835    10816.22168   11714.80859
  12255.0     0.0000816    10814.89453   11984.33203
  12511.0     0.0000799    10813.57129   12376.79785
  12776.0     0.0000783    10812.24805   12931.03223
  13240.0     0.0000755    10810.92773   13678.82813
  13810.0     0.0000724    10809.60742   14632.65723
  14259.0     0.0000701    10808.29004   15772.03906
  14881.0     0.0000672    10806.97266   17023.66992
  15598.0     0.0000641    10805.65723   18243.21094
  16506.0     0.0000606    10804.34277   19212.96094
  17625.0     0.0000567    10803.03027   19724.94727
  18915.0     0.0000529    10801.71875   19729.55469
  19452.0     0.0000514    10800.40918   19364.21875
  18755.0     0.0000533    10799.10059   18807.04688
  17458.0     0.0000573    10797.79199   18147.08984
  16267.0     0.0000615    10796.48633   17379.34570
  15440.0     0.0000648    10795.18262   16489.70508
  14930.0     0.0000670    10793.87988   15530.46973
  14454.0     0.0000692    10792.57813   14595.70117
  13834.0     0.0000723    10791.27832   13761.85059
  12781.0     0.0000782    10789.97949   13065.66992
  12014.0     0.0000832    10788.68066   12513.29492
  11477.0     0.0000871    10787.38574   12093.93066
  11198.0     0.0000893    10786.09180   11786.82422
  11078.0     0.0000903    10784.79688   11567.96094
  11037.0     0.0000906    10783.50586   11413.96191
  10927.0     0.0000915    10782.21484   11304.91309
  10895.0     0.0000918    10780.92578   11225.84180
  10825.0     0.0000924    10779.63770   11166.27637
  10812.0     0.0000925    10778.35156   11119.51367
  10821.0     0.0000924    10777.06641   11081.42676
  10818.0     0.0000924    10775.78320   11049.50391
  10763.0     0.0000929    10774.50098   11022.21973
  10716.0     0.0000933    10773.21973   10998.56543
  10743.0     0.0000931    10771.94043   10977.85352
  10755.0     0.0000930    10770.66211   10959.58203
  10721.0     0.0000933    10769.38574   10943.34863
  10683.0     0.0000936    10768.10938   10928.84375
  10746.0     0.0000931    10766.83594   10915.80762
  10678.0     0.0000937    10765.56152   10904.03320
  10716.0     0.0000933    10764.29004   10893.35352
  10731.0     0.0000932    10763.02051   10883.61133
  10751.0     0.0000930    10761.75293   10874.69727
  10699.0     0.0000935    10760.48340   10866.50098
  10707.0     0.0000934    10759.21875   10858.93848
  10749.0     0.0000930    10757.95410   10851.93848
  10740.0     0.0000931    10756.69043   10845.43359
  10779.0     0.0000928    10755.42773   10839.36816
  10824.0     0.0000924    10754.16602   10833.70020
  10784.0     0.0000927    10752.90723   10828.38184
  10816.0     0.0000925    10751.64941   10823.38672
  10841.0     0.0000922    10750.39258   10818.67188
  10823.0     0.0000924    10749.13770   10814.22070
  10831.0     0.0000923    10747.88477   10810.00098
  10815.0     0.0000925    10746.63086   10805.99512
  10769.0     0.0000929    10745.37891   10802.18359
  10743.0     0.0000931    10744.12988   10798.55176
  10798.0     0.0000926    10742.87988   10795.08008
  10842.0     0.0000922    10741.63281   10791.75879
  10892.0     0.0000918    10740.38770   10788.57813
  10892.0     0.0000918    10739.14160   10785.52148
  10921.0     0.0000916    10737.89844   10782.58008
  10882.0     0.0000919    10736.65723   10779.75098
  10843.0     0.0000922    10735.41504   10777.02539
  10865.0     0.0000920    10734.17480   10774.39258
  10825.0     0.0000924    10732.93750   10771.85156
  10839.0     0.0000923    10731.70117   10769.39258
  10848.0     0.0000922    10730.46387   10767.01270
  10825.0     0.0000924    10729.23047   10764.70801
  10798.0     0.0000926    10727.99609   10762.47363
  10805.0     0.0000925    10726.76660   10760.30957
  10799.0     0.0000926    10725.53516   10758.20996
  10762.0     0.0000929    10724.30664   10756.17480
  10744.0     0.0000931    10723.07813   10754.20215
  10746.0     0.0000931    10721.85156   10752.29004
  10789.0     0.0000927    10720.62500   10750.43945
  10798.0     0.0000926    10719.40234   10748.65137
  10841.0     0.0000922    10718.17871   10746.92871
  10830.0     0.0000923    10716.95703   10745.01758
  10836.0     0.0000923    10715.73828   10743.43652
  10851.0     0.0000922    10714.51855   10741.93359
  10889.0     0.0000918    10713.30176   10740.52344
  10823.0     0.0000924    10712.08496   10739.22852
  10872.0     0.0000920    10710.87012   10737.95898
  10848.0     0.0000922    10709.65625   10737.04004
  10885.0     0.0000919    10708.44238   10736.44531
  10809.0     0.0000925    10707.23145   10736.33105
  10794.0     0.0000926    10706.02344   10736.90918
  10811.0     0.0000925    10704.81445   10738.42871
  10801.0     0.0000926    10703.60547   10741.14355
  10771.0     0.0000928    10702.40137   10745.25098
  10802.0     0.0000926    10701.19531   10750.80078
  10815.0     0.0000925    10699.99121   10757.60254
  10817.0     0.0000924    10698.78906   10765.11914
  10816.0     0.0000925    10697.58887   10772.30469
  10782.0     0.0000927    10696.38867   10777.66113
  10766.0     0.0000929    10695.18945   10779.83008
  10815.0     0.0000925    10693.99316   10778.56348
  10807.0     0.0000925    10692.79688   10774.84766
  10761.0     0.0000929    10691.60059   10769.92383
  10768.0     0.0000929    10690.40820   10764.44922
  10759.0     0.0000929    10689.21582   10758.38770
  10749.0     0.0000930    10688.02344   10751.57129
  10713.0     0.0000933    10686.83594   10744.23438
  10705.0     0.0000934    10685.64551   10736.98926
  10770.0     0.0000929    10684.45898   10730.42188
  10752.0     0.0000930    10683.27344   10724.85742
  10786.0     0.0000927    10682.08789   10720.41504
  10745.0     0.0000931    10680.90332   10717.08008
  10763.0     0.0000929    10679.72168   10714.76758
  10775.0     0.0000928    10678.54004   10713.37305
  10754.0     0.0000930    10677.36035   10712.80273
  10774.0     0.0000928    10676.18262   10713.01953
  10745.0     0.0000931    10675.00391   10714.07129
  10776.0     0.0000928    10673.82813   10716.16211
  10818.0     0.0000924    10672.65332   10719.70020
  10852.0     0.0000921    10671.48047   10725.40137
  10886.0     0.0000919    10670.30664   10734.36133
  10924.0     0.0000915    10669.13574   10748.10938
  11102.0     0.0000901    10667.96484   10768.52051
  11179.0     0.0000895    10666.79883   10797.56934
  11280.0     0.0000887    10665.62793   10836.93066
  11373.0     0.0000879    10664.46289   10887.31152
  11489.0     0.0000870    10663.29688   10947.83203
  11622.0     0.0000860    10662.13281   11015.08691
  11759.0     0.0000850    10660.97070   11082.12012
  11926.0     0.0000839    10659.80859   11138.13281
  12110.0     0.0000826    10658.64746   11171.45703
  12266.0     0.0000815    10657.48828   11177.00098
  12106.0     0.0000826    10656.33008   11160.04785
  11940.0     0.0000838    10655.17480   11130.63574
  11813.0     0.0000847    10654.01660   11095.65723
  11639.0     0.0000859    10652.86426   11056.36719
  11493.0     0.0000870    10651.71094   11011.01563
  11301.0     0.0000885    10650.55957   10959.77344
  11078.0     0.0000903    10649.40723   10906.45996
  10964.0     0.0000912    10648.25684   10855.86719
  10852.0     0.0000921    10647.11035   10811.30957
  10739.0     0.0000931    10645.96289   10774.13770
  10682.0     0.0000936    10644.81641   10744.44141
  10613.0     0.0000942    10643.67188   10724.68457
  10628.0     0.0000941    10642.52734   10707.53613
  10579.0     0.0000945    10641.38477   10694.87500
  10649.0     0.0000939    10640.24316   10685.52051
  10689.0     0.0000936    10639.10449   10678.48340
  10707.0     0.0000934    10637.96484   10673.01172
  10702.0     0.0000934    10636.82813   10670.13477
  10679.0     0.0000936    10635.69238   10666.41309
  10603.0     0.0000943    10634.55469   10663.16895
  10682.0     0.0000936    10633.42090   10660.26953
  10647.0     0.0000939    10632.28711   10657.63477
  10616.0     0.0000942    10631.15625   10655.20605
  10649.0     0.0000939    10630.02539   10652.94824
  10662.0     0.0000938    10628.89551   10650.83008
  10624.0     0.0000941    10627.76660   10648.83203
  10686.0     0.0000936    10626.64063   10646.93750
  10657.0     0.0000938    10625.51270   10645.12793
  10612.0     0.0000942    10624.38867   10643.39648
  10606.0     0.0000943    10623.26563   10641.73242
  10690.0     0.0000935    10622.14258   10640.12695
  10694.0     0.0000935    10621.02148   10638.57227
  10651.0     0.0000939    10619.90234   10637.06738
  10651.0     0.0000939    10618.78125   10635.59961
  10691.0     0.0000935    10617.66406   10634.16797
  10677.0     0.0000937    10616.54688   10632.76953
  10624.0     0.0000941    10615.43164   10628.54785
  10595.0     0.0000944    10614.31738   10627.24316
  10603.0     0.0000943    10613.20410   10625.96777
  10655.0     0.0000939    10612.09082   10624.70996
  10639.0     0.0000940    10610.98047   10623.47754
  10662.0     0.0000938    10609.87012   10620.82715
  10602.0     0.0000943    10608.76172   10619.64746
  10593.0     0.0000944    10607.65332   10618.48438
  10626.0     0.0000941    10606.54785   10617.33594
  10648.0     0.0000939    10605.44043   10616.20020
  10610.0     0.0000943    10604.33691   10615.08203
  10658.0     0.0000938    10603.23340   10613.97461
  10638.0     0.0000940    10602.13281   10612.88086
  10677.0     0.0000937    10601.03223   10611.79688
  10647.0     0.0000939    10599.93262   10610.72559
  10592.0     0.0000944    10598.83301   10609.66309
  10628.0     0.0000941    10597.73633   10608.61230
  10570.0     0.0000946    10596.63965   10607.57324
  10608.0     0.0000943    10595.54395   10606.54199
  10599.0     0.0000943    10594.45117   10605.52246
  10611.0     0.0000942    10593.35742   10604.50879
  10632.0     0.0000941    10592.26660   10603.50977
  10556.0     0.0000947    10591.17383   10602.51758
  10628.0     0.0000941    10590.08398   10601.53418
  10639.0     0.0000940    10588.99609   10600.55859
  10584.0     0.0000945    10587.91016   10599.59766
  10536.0     0.0000949    10586.82324   10598.63867
  10480.0     0.0000954    10585.73730   10597.69434
  10509.0     0.0000952    10584.65234   10596.75781
  10504.0     0.0000952    10583.57031   10595.82617
  10527.0     0.0000950    10582.48926   10594.91211
  10575.0     0.0000946    10581.40820   10594.00098
  10506.0     0.0000952    10580.33008   10593.10352
  10543.0     0.0000948    10579.24902   10592.21289
  10533.0     0.0000949    10578.17285   10591.33105
  10529.0     0.0000950    10577.09570   10590.46484
  10444.0     0.0000957    10576.02051   10589.60449
  10470.0     0.0000955    10574.94629   10598.92969
  10505.0     0.0000952    10573.87402   10598.20605
  10544.0     0.0000948    10572.80176   10597.49805
  10533.0     0.0000949    10571.73145   10596.80176
  10496.0     0.0000953    10570.66211   10596.12109
  10494.0     0.0000953    10569.59375   10595.45410
  10533.0     0.0000949    10568.52539   10594.80176
  10541.0     0.0000949    10567.45801   10599.26758
  10567.0     0.0000946    10566.39258   10598.70313
  10464.0     0.0000956    10565.33008   10598.15820
  10516.0     0.0000951    10564.26660   10597.63086
  10578.0     0.0000945    10563.20313   10597.11914
  10579.0     0.0000945    10562.14258   10596.63086
  10604.0     0.0000943    10561.08301   10596.15820
  10576.0     0.0000946    10560.02344   10595.70898
  10529.0     0.0000950    10558.96777   10595.28125
  10594.0     0.0000944    10557.91016   10594.87598
  10605.0     0.0000943    10556.85449   10594.49219
  10588.0     0.0000944    10555.79785   10594.13281
  10595.0     0.0000944    10554.74512   10593.80176
  10544.0     0.0000948    10553.69336   10593.49512
  10531.0     0.0000950    10552.64160   10593.21582
  10538.0     0.0000949    10551.59180   10592.96680
  10584.0     0.0000945    10550.54199   10592.74902
  10553.0     0.0000948    10549.49316   10592.55859
  10553.0     0.0000948    10548.44727   10592.40625
  10530.0     0.0000950    10547.40039   10592.28809
  10619.0     0.0000942    10546.35645   10592.20605
  10529.0     0.0000950    10545.31250   10592.16211
  10530.0     0.0000950    10544.26855   10592.16113
  10610.0     0.0000943    10543.22754   10592.20313
  10609.0     0.0000943    10542.18652   10592.29199
  10596.0     0.0000944    10541.14746   10592.42480
  10617.0     0.0000942    10540.10840   10592.61133
  10582.0     0.0000945    10539.07031   10592.84961
  10542.0     0.0000949    10538.03418   10593.14941
  10542.0     0.0000949    10536.99805   10593.50977
  10615.0     0.0000942    10535.96387   10593.93457
  10538.0     0.0000949    10534.93066   10594.42773
  10520.0     0.0000951    10533.89844   10594.99609
  10497.0     0.0000953    10532.86719   10595.64063
  10529.0     0.0000950    10531.83691   10596.37012
  10584.0     0.0000945    10530.80664   10597.19238
  10560.0     0.0000947    10529.77832   10598.10645
  10572.0     0.0000946    10528.75293   10599.13379
  10551.0     0.0000948    10527.72559   10600.26367
  10587.0     0.0000945    10526.70020   10601.51855
  10557.0     0.0000947    10525.67676   10602.90234
  10536.0     0.0000949    10524.65332   10604.42480
  10608.0     0.0000943    10523.63281   10606.08301
  10553.0     0.0000948    10522.61133   10607.92578
  10524.0     0.0000950    10521.59082   10609.95117
  10516.0     0.0000951    10520.57129   10615.12402
  10481.0     0.0000954    10519.55469   10617.59277
  10488.0     0.0000953    10518.53711   10620.28906
  10529.0     0.0000950    10517.52148   10623.25098
  10476.0     0.0000955    10516.50684   10626.50098
  10490.0     0.0000953    10515.49121   10630.06348
  10539.0     0.0000949    10514.47949   10635.43750
  10531.0     0.0000950    10513.46875   10639.75195
  10510.0     0.0000951    10512.45801   10644.49512
  10509.0     0.0000952    10511.44824   10649.71973
  10553.0     0.0000948    10510.43945   10655.48047
  10496.0     0.0000953    10509.43262   10661.84473
  10539.0     0.0000949    10508.42480   10668.89160
  10540.0     0.0000949    10507.41992   10676.70898
  10492.0     0.0000953    10506.41406   10685.40820
  10493.0     0.0000953    10505.41016   10695.11230
  10531.0     0.0000950    10504.40820   10705.96484
  10473.0     0.0000955    10503.40625   10718.15332
  10517.0     0.0000951    10502.40625   10731.87793
  10522.0     0.0000950    10501.40625   10747.41211
  10579.0     0.0000945    10500.40820   10765.06836
  10592.0     0.0000944    10499.41016   10785.23145
  10557.0     0.0000947    10498.41309   10808.42969
  10552.0     0.0000948    10497.41895   10835.33203
  10566.0     0.0000946    10496.42383   10866.93555
  10602.0     0.0000943    10495.43066   10904.71094
  10803.0     0.0000926    10494.43750   10951.02344
  10934.0     0.0000915    10493.44531   11009.74609
  11021.0     0.0000907    10492.45508   11086.91016
  11154.0     0.0000897    10491.46582   11192.65527
  11341.0     0.0000882    10490.47656   11341.12109
  11632.0     0.0000860    10489.49023   11551.78418
  12050.0     0.0000830    10488.50293   11848.93359
  12546.0     0.0000797    10487.51758   12258.71191
  13063.0     0.0000766    10486.53223   12805.07617
  13756.0     0.0000727    10485.54785   13502.76660
  14254.0     0.0000702    10484.56738   14348.95508
  14880.0     0.0000672    10483.58594   15315.09570
  15645.0     0.0000639    10482.60449   16333.10254
  16350.0     0.0000612    10481.62305   17285.76563
  17001.0     0.0000588    10480.64551   18013.84961
  17411.0     0.0000574    10479.66797   18381.94531
  17455.0     0.0000573    10478.68945   18368.72852
  17521.0     0.0000571    10477.71484   18078.35352
  17255.0     0.0000580    10476.74023   17648.23438
  16691.0     0.0000599    10475.76660   17162.29297
  16310.0     0.0000613    10474.79297   16629.55273
  15997.0     0.0000625    10473.82031   16019.94727
  15156.0     0.0000660    10472.85059   15323.37891
  14415.0     0.0000694    10471.88086   14580.63086
  13702.0     0.0000730    10470.91113   13856.25391
  12980.0     0.0000770    10469.94336   13200.82031
  12417.0     0.0000805    10468.97656   12641.03711
  11885.0     0.0000841    10468.00781   12183.78809
  11475.0     0.0000871    10467.04492   11824.56055
  11243.0     0.0000889    10466.08105   11551.76367
  11075.0     0.0000903    10465.11719   11350.09180
  10931.0     0.0000915    10464.15430   11203.78516
  10850.0     0.0000922    10463.19336   11098.21875
  10793.0     0.0000927    10462.23340   11021.46289
  10726.0     0.0000932    10461.27344   10964.50098
  10670.0     0.0000937    10460.31445   10920.96484
  10623.0     0.0000941    10459.35645   10886.68555
  10665.0     0.0000938    10458.40039   10858.96582
  10641.0     0.0000940    10457.44434   10836.12598
  10625.0     0.0000941    10456.49023   10817.08789
  10642.0     0.0000940    10455.53711   10801.12109
  10665.0     0.0000938    10454.58496   10787.73145
  10710.0     0.0000934    10453.63281   10776.53320
  10690.0     0.0000935    10452.68066   10767.24609
  10673.0     0.0000937    10451.73047   10759.64355
  10649.0     0.0000939    10450.78125   10753.53809
  10678.0     0.0000937    10449.83398   10748.78613
  10629.0     0.0000941    10448.88574   10745.26758
  10611.0     0.0000942    10447.93945   10742.89355
  10632.0     0.0000941    10446.99512   10741.58594
  10607.0     0.0000943    10446.05176   10741.28809
  10586.0     0.0000945    10445.10742   10741.96094
  10587.0     0.0000945    10444.16504   10743.57520
  10539.0     0.0000949    10443.22266   10746.11035
  10616.0     0.0000942    10442.28320   10749.56836
  10548.0     0.0000948    10441.34375   10753.94824
  10534.0     0.0000949    10440.40527   10759.26367
  10498.0     0.0000953    10439.46680   10765.54395
  10455.0     0.0000956    10438.52930   10772.81934
  10488.0     0.0000953    10437.59375   10781.13770
  10420.0     0.0000960    10436.65820   10790.55762
  10456.0     0.0000956    10435.72461   10801.14258
  10494.0     0.0000953    10434.79199   10812.97949
  10495.0     0.0000953    10433.85938   10826.16309
  10519.0     0.0000951    10432.92773   10840.80078
  10543.0     0.0000948    10431.99707   10857.03418
  10576.0     0.0000946    10431.06738   10875.00488
  10601.0     0.0000943    10430.13965   10894.90430
  10621.0     0.0000942    10429.21191   10916.93262
  10653.0     0.0000939    10428.28418   10941.32227
  10668.0     0.0000937    10427.35938   10968.37109
  10683.0     0.0000936    10426.43457   10998.38770
  10669.0     0.0000937    10425.50977   11031.77832
  10715.0     0.0000933    10424.58691   11068.99512
  10708.0     0.0000934    10423.66406   11110.55566
  10921.0     0.0000916    10422.74316   11163.41504
  10868.0     0.0000920    10421.82227   11215.81445
  10995.0     0.0000910    10420.90332   11274.92285
  11183.0     0.0000894    10419.98340   11341.85254
  11216.0     0.0000892    10419.06738   11417.98340
  11389.0     0.0000878    10418.15039   11505.12109
  11544.0     0.0000866    10417.23438   11605.55566
  11956.0     0.0000836    10416.31934   11725.71094
  12493.0     0.0000800    10415.40430   11864.08887
  12951.0     0.0000772    10414.49219   12031.14063
  13525.0     0.0000739    10413.58008   12238.78516
  14301.0     0.0000699    10412.66895   12505.89941
  15205.0     0.0000658    10411.75879   12862.43555
  15796.0     0.0000633    10410.84766   13352.96387
  16725.0     0.0000598    10409.93945   14039.93945
  17887.0     0.0000559    10409.03223   15004.78613
  19054.0     0.0000525    10408.12500   16341.36816
  20537.0     0.0000487    10407.21973   18146.22852
  21934.0     0.0000456    10406.31348   20496.65625
  23663.0     0.0000423    10405.40918   23425.88086
  25710.0     0.0000389    10404.50684   26896.79492
  28190.0     0.0000355    10403.60449   30760.14453
  30843.0     0.00003242   10402.70215   34717.38281
  34629.0     0.00002888   10401.79980   38280.76563
  38712.0     0.00002583   10400.90137   40849.89453
  43497.0     0.00002299   10400.00195   41986.40234
  47640.0     0.00002099   10399.10449   41710.98438
  50671.0     0.00001974   10398.20703   40463.36328
  48596.0     0.00002058   10397.31055   38748.66797
  41770.0     0.00002394   10396.41504   36855.80859
  35080.0     0.00002851   10395.52148   34802.43750
  31454.0     0.00003179   10394.62695   32466.59766
  30490.0     0.00003280   10393.73438   29795.79688
  30225.0     0.00003309   10392.84277   26925.75391
  28898.0     0.00003460   10391.95020   24093.25781
  25534.0     0.0000392    10391.06055   21495.99414
  21252.0     0.0000471    10390.17188   19246.65430
  17182.0     0.0000582    10389.28418   17381.94531
  14833.0     0.0000674    10388.39551   15893.50879
  13567.0     0.0000737    10387.50684   14744.18652
  12778.0     0.0000783    10386.62305   13880.35938
  12327.0     0.0000811    10385.73828   13244.22949
  12087.0     0.0000827    10384.85352   12779.83887
  11704.0     0.0000854    10383.97070   12439.79980
  11476.0     0.0000871    10383.08887   12186.90332
  11319.0     0.0000883    10382.20605   11993.93848
  11110.0     0.0000900    10381.32617   11842.51367
  10915.0     0.0000916    10380.44531   11720.44238
  10944.0     0.0000914    10379.56738   11620.05566
  10876.0     0.0000919    10378.68848   11536.46777
  10755.0     0.0000930    10377.81250   11466.45508
  10821.0     0.0000924    10376.93457   11407.91895
  10781.0     0.0000928    10376.05859   11359.34863
  10772.0     0.0000928    10375.18457   11319.71777
  10764.0     0.0000929    10374.31152   11288.31445
  10862.0     0.0000921    10373.43848   11264.65723
  10942.0     0.0000914    10372.56641   11248.56250
  10981.0     0.0000911    10371.69336   11240.08691
  11063.0     0.0000904    10370.82422   11239.66309
  11142.0     0.0000898    10369.95508   11248.21484
  11194.0     0.0000893    10369.08594   11267.48242
  11398.0     0.0000877    10368.21777   11300.47754
  11560.0     0.0000865    10367.35059   11352.24121
  11740.0     0.0000852    10366.48438   11430.73926
  12038.0     0.0000831    10365.61816   11547.85742
  12388.0     0.0000807    10364.75293   11720.32422
  12744.0     0.0000785    10363.88965   11969.42383
  13013.0     0.0000768    10363.02734   12320.08398
  13422.0     0.0000745    10362.16602   12797.27344
  14045.0     0.0000712    10361.30371   13421.07715
  14664.0     0.0000682    10360.44336   14200.95020
  15374.0     0.0000650    10359.58398   15126.90039
  16287.0     0.0000614    10358.72559   16162.28613
  16934.0     0.0000591    10357.86719   17230.66602
  17940.0     0.0000557    10357.01074   18207.47461
  19220.0     0.0000520    10356.15332   18935.66016
  19749.0     0.0000506    10355.29688   19288.92578
  20280.0     0.0000493    10354.44336   19255.15430
  19980.0     0.0000501    10353.58887   18939.45313
  19141.0     0.0000522    10352.73730   18479.92773
  18376.0     0.0000544    10351.88477   17966.41992
  17635.0     0.0000567    10351.03418   17417.47070
  17130.0     0.0000584    10350.18262   16803.06055
  16893.0     0.0000592    10349.33301   16098.54297
  16210.0     0.0000617    10348.48340   15325.38867
  15534.0     0.0000644    10347.63574   14541.34375
  14765.0     0.0000677    10346.79102   13805.11816
  13742.0     0.0000728    10345.94336   13153.44336
  13056.0     0.0000766    10345.09668   12602.59570
  12669.0     0.0000789    10344.25293   12154.31055
  12247.0     0.0000817    10343.40820   11801.01270
  12073.0     0.0000828    10342.56543   11530.36523
  11651.0     0.0000858    10341.72266   11327.23047
  11425.0     0.0000875    10340.88281   11176.57324
  11318.0     0.0000884    10340.04199   11064.82715
  11132.0     0.0000898    10339.20020   10977.70410
  11024.0     0.0000907    10338.36133   10913.09570
  10925.0     0.0000915    10337.52246   10861.85742
  10849.0     0.0000922    10336.68555   10819.98828
  10850.0     0.0000922    10335.84961   10784.87207
  10797.0     0.0000926    10335.01367   10754.79590
  10738.0     0.0000931    10334.17969   10727.11719
  10682.0     0.0000936    10333.34375   10704.18945
  10723.0     0.0000933    10332.51074   10683.91211
  10690.0     0.0000935    10331.67871   10665.88379
  10733.0     0.0000932    10330.84570   10649.77930
  10692.0     0.0000935    10330.01563   10635.35254
  10752.0     0.0000930    10329.18457   10622.38379
  10729.0     0.0000932    10328.35645   10610.70703
  10738.0     0.0000931    10327.52734   10600.17773
  10733.0     0.0000932    10326.69824   10590.66016
  10685.0     0.0000936    10325.87207   10582.06836
  10650.0     0.0000939    10325.04492   10574.29980
  10627.0     0.0000941    10324.21973   10567.28418
  10669.0     0.0000937    10323.39453   10560.95703
  10652.0     0.0000939    10322.57129   10555.26563
  10679.0     0.0000936    10321.74902   10550.16309
  10654.0     0.0000939    10320.92480   10545.60547
  10699.0     0.0000935    10320.10449   10541.56055
  10638.0     0.0000940    10319.28418   10538.00781
  10631.0     0.0000941    10318.46289   10534.91211
  10595.0     0.0000944    10317.64453   10532.26270
  10645.0     0.0000939    10316.82715   10562.82324
  10673.0     0.0000937    10316.00879   10561.39258
  10684.0     0.0000936    10315.19238   10560.37891
  10614.0     0.0000942    10314.37500   10559.77344
  10605.0     0.0000943    10313.55957   10559.57910
  10581.0     0.0000945    10312.74609   10559.79102
  10603.0     0.0000943    10311.93164   10560.41699
  10555.0     0.0000947    10311.11816   10577.76270
  10573.0     0.0000946    10310.30664   10579.42578
  10623.0     0.0000941    10309.49609   10581.53223
  10610.0     0.0000943    10308.68457   10584.09766
  10604.0     0.0000943    10307.87500   10587.14941
  10574.0     0.0000946    10307.06543   10590.70215
  10616.0     0.0000942    10306.25781   10594.79199
  10603.0     0.0000943    10305.45020   10599.44629
  10576.0     0.0000946    10304.64453   10604.70508
  10536.0     0.0000949    10303.83691   10610.60840
  10599.0     0.0000943    10303.03320   10617.21094
  10530.0     0.0000950    10302.22852   10624.56250
  10562.0     0.0000947    10301.42285   10632.73340
  10559.0     0.0000947    10300.62012   10641.79980
  10620.0     0.0000942    10299.81934   10651.84766
  10606.0     0.0000943    10299.01660   10662.96875
  10557.0     0.0000947    10298.21680   10675.28906
  10591.0     0.0000944    10297.41797   10689.38477
  10621.0     0.0000942    10296.61816   10704.51465
  10540.0     0.0000949    10295.81934   10721.29785
  10538.0     0.0000949    10295.02246   10739.94141
  10552.0     0.0000948    10294.22461   10760.69531
  10629.0     0.0000941    10293.42773   10783.84082
  10702.0     0.0000934    10292.63379   10809.72363
  10600.0     0.0000943    10291.83887   10838.74609
  10695.0     0.0000935    10291.04590   10871.60840
  10651.0     0.0000939    10290.25098   10908.46387
  10813.0     0.0000925    10289.45996   10950.24414
  10962.0     0.0000912    10288.66797   10997.89355
  11085.0     0.0000902    10287.87793   11052.62012
  11103.0     0.0000901    10287.08691   11116.08105
  11369.0     0.0000880    10286.29785   11190.78223
  11723.0     0.0000853    10285.50977   11280.43457
  12059.0     0.0000829    10284.72070   11390.96484
  12121.0     0.0000825    10283.93359   11531.57031
  12542.0     0.0000797    10283.14844   11716.28711
  12997.0     0.0000769    10282.36230   11965.92090
  13452.0     0.0000743    10281.57813   12309.01660
  13895.0     0.0000720    10280.79395   12782.76660
  14743.0     0.0000678    10280.01074   13430.66895
  15779.0     0.0000634    10279.22656   14298.09668
  16686.0     0.0000599    10278.44531   15425.69531
  17622.0     0.0000567    10277.66406   16837.35742
  18599.0     0.0000538    10276.88379   18530.96289
  19601.0     0.0000510    10276.10352   20461.91602
  20595.0     0.0000486    10275.32520   22526.65820
  21686.0     0.0000461    10274.54688   24545.19922
  22512.0     0.0000444    10273.77051   26255.51953
  23222.0     0.0000431    10272.99414   27381.21484
  23780.0     0.0000421    10272.21777   27768.24609
  23767.0     0.0000421    10271.44238   27489.07617
  23446.0     0.0000427    10270.66797   26777.23438
  22693.0     0.0000441    10269.89453   25867.43555
  21645.0     0.0000462    10269.12012   24886.63281
  21152.0     0.0000473    10268.34863   23840.32617
  20421.0     0.0000490    10267.57715   22665.66406
  19343.0     0.0000517    10266.80566   21322.32617
  18462.0     0.0000542    10266.03711   19855.95898
  17271.0     0.0000579    10265.26660   18371.59180
  16097.0     0.0000621    10264.49805   16973.47656
  15425.0     0.0000648    10263.72949   15729.15723
  14440.0     0.0000693    10262.96191   14668.40137
  13691.0     0.0000730    10262.19531   13796.73438
  13249.0     0.0000755    10261.42969   13102.39844
  12730.0     0.0000786    10260.66504   12564.58105
  12304.0     0.0000813    10259.90039   12157.26758
  12070.0     0.0000829    10259.13672   11853.36523
  11759.0     0.0000850    10258.37402   11627.36816
  11477.0     0.0000871    10257.61328   11458.23633
  11349.0     0.0000881    10256.84863   11329.47656
  11147.0     0.0000897    10256.08984   11229.00781
  10945.0     0.0000914    10255.32813   11164.34277
  10873.0     0.0000920    10254.56934   11087.80078
  10841.0     0.0000922    10253.81055   11035.26270
  10795.0     0.0000926    10253.05176   10987.87500
  10775.0     0.0000928    10252.29590   10946.81836
  10807.0     0.0000925    10251.53906   10911.05957
  10807.0     0.0000925    10250.78418   10879.77148
  10769.0     0.0000929    10250.02930   10852.28320
  10802.0     0.0000926    10249.27344   10831.01270
  10793.0     0.0000927    10248.52051   10811.37305
  10789.0     0.0000927    10247.76758   10792.71875
  10732.0     0.0000932    10247.01465   10776.29883
  10685.0     0.0000936    10246.26465   10761.85156
  10662.0     0.0000938    10245.51172   10749.17090
  10655.0     0.0000939    10244.76367   10738.08301
  10618.0     0.0000942    10244.01270   10728.43164
  10587.0     0.0000945    10243.26465   10720.08887
  10585.0     0.0000945    10242.51660   10712.93945
  10624.0     0.0000941    10241.76855   10706.89258
  10578.0     0.0000945    10241.02246   10701.86523
  10521.0     0.0000950    10240.27539   10697.78613
  10556.0     0.0000947    10239.53125   10694.59180
  10567.0     0.0000946    10238.78613   10692.23633
  10564.0     0.0000947    10238.04297   10690.67773
  10574.0     0.0000946    10237.29980   10689.87305
  10523.0     0.0000950    10236.55664   10689.79492
  10483.0     0.0000954    10235.81543   10690.41992
  10539.0     0.0000949    10235.07422   10691.72559
  10577.0     0.0000945    10234.33301   10693.69629
  10613.0     0.0000942    10233.59473   10696.32617
  10623.0     0.0000941    10232.85547   10699.60254
  10580.0     0.0000945    10232.11621   10703.52637
  10544.0     0.0000948    10231.37891   10708.09668
  10589.0     0.0000944    10230.64063   10713.31250
  10578.0     0.0000945    10229.90527   10719.18457
  10610.0     0.0000943    10229.16992   10725.72852
  10612.0     0.0000942    10228.43555   10732.95215
  10619.0     0.0000942    10227.70020   10740.87500
  10582.0     0.0000945    10226.96582   10749.52148
  10604.0     0.0000943    10226.23438   10758.90625
  10557.0     0.0000947    10225.50195   10769.07031
  10522.0     0.0000950    10224.77148   10780.03320
  10586.0     0.0000945    10224.04102   10791.84570
  10579.0     0.0000945    10223.30859   10804.53711
  10592.0     0.0000944    10222.57910   10818.15723
  10603.0     0.0000943    10221.85059   10832.76563
  10594.0     0.0000944    10221.12305   10853.96582
  10637.0     0.0000940    10220.39551   10870.76758
  10624.0     0.0000941    10219.66797   10888.74414
  10647.0     0.0000939    10218.94336   10907.96875
  10622.0     0.0000941    10218.21680   10928.53516
  10605.0     0.0000943    10217.49316   10950.53418
  10570.0     0.0000946    10216.76855   10974.07715
  10578.0     0.0000945    10216.04688   10996.36035
  10537.0     0.0000949    10215.32324   11026.16406
  10598.0     0.0000944    10214.60156   11055.16406
  10636.0     0.0000940    10213.87988   11086.25488
  10592.0     0.0000944    10213.15820   11119.64063
  10604.0     0.0000943    10212.43848   11155.51953
  10622.0     0.0000941    10211.71875   11192.63672
  10651.0     0.0000939    10211.00000   11234.23145
  10688.0     0.0000936    10210.28223   11279.07813
  10715.0     0.0000933    10209.56543   11327.53809
  10766.0     0.0000929    10208.84766   11379.95996
  10827.0     0.0000924    10208.13281   11436.76074
  10899.0     0.0000918    10207.41797   11498.44727
  10983.0     0.0000910    10206.70215   11565.53418
  11082.0     0.0000902    10205.98828   11638.69238
  11143.0     0.0000897    10205.27441   11718.62695
  11261.0     0.0000888    10204.56250   11806.15430
  11417.0     0.0000876    10203.85059   11902.28906
  11637.0     0.0000859    10203.13867   12008.12109
  11859.0     0.0000843    10202.42676   12125.02832
  12065.0     0.0000829    10201.71680   12254.54980
  12247.0     0.0000817    10201.00781   12398.49219
  12428.0     0.0000805    10200.29883   12559.15723
  12617.0     0.0000793    10199.59082   12739.12695
  12805.0     0.0000781    10198.88379   12941.81641
  13026.0     0.0000768    10198.17676   13171.37695
  13295.0     0.0000752    10197.46973   13433.28223
  13632.0     0.0000734    10196.76563   13735.36816
  13997.0     0.0000714    10196.05957   14088.62695
  14451.0     0.0000692    10195.35547   14510.11328
  15016.0     0.0000666    10194.65234   15025.67188
  15683.0     0.0000638    10193.94824   15674.87988
  16489.0     0.0000606    10193.24609   16517.82813
  17570.0     0.0000569    10192.54492   17640.22461
  19007.0     0.0000526    10191.84375   19160.82422
  20844.0     0.0000480    10191.14453   21230.88086
  23304.0     0.0000429    10190.44336   24028.62109
  26601.0     0.0000376    10189.74512   27746.66602
  31009.0     0.00003225   10189.04688   32558.68555
  36463.0     0.00002743   10188.34961   38591.29688
  42985.0     0.00002326   10187.65039   45871.19141
  50732.0     0.00001971   10186.95508   54277.71484
  59487.0     0.00001681   10186.25879   63490.77344
  69148.0     0.00001446   10185.56348   72898.16406
  78750.0     0.00001270   10184.86914   81560.90625
  87323.0     0.00001145   10184.17578   88292.28906
  93719.0     0.00001067   10183.48145   92077.14844
  97869.0     0.00001022   10182.79004   92637.77344
  95043.0     0.00001052   10182.09863   90593.13281
  90953.0     0.00001099   10181.40332   87002.92969
  85426.0     0.00001171   10180.71387   82762.90625
  81479.0     0.00001227   10180.02441   78290.97656
  75142.0     0.00001331   10179.33398   73530.13281
  70375.0     0.00001421   10178.64648   68196.57813
  64852.0     0.00001542   10177.95703   62127.63281
  58389.0     0.00001713   10177.26953   55513.44141
  50775.0     0.00001969   10176.58301   48794.60938
  42713.0     0.00002341   10175.89551   42409.41016
  35185.0     0.00002842   10175.21094   36662.57813
  28978.0     0.00003451   10174.52637   31701.66016
  24950.0     0.0000401    10173.84082   27571.19531
  21374.0     0.0000468    10173.15625   24239.84766
  18858.0     0.0000530    10172.47363   21632.01953
  17186.0     0.0000582    10171.79199   19648.03320
  15910.0     0.0000629    10171.11035   18174.90039
  15384.0     0.0000650    10170.42773   17103.38281
  14737.0     0.0000679    10169.74609   16334.29395
  14279.0     0.0000700    10169.06738   15782.20508
  13928.0     0.0000718    10168.38672   15377.32617
  13668.0     0.0000732    10167.70898   15059.80664
  13330.0     0.0000750    10167.03125   14784.49512
  12996.0     0.0000769    10166.35156   14521.73730
  12731.0     0.0000785    10165.67578   14260.47266
  12420.0     0.0000805    10164.99805   14004.07520
  12163.0     0.0000822    10164.32324   13760.06055
  12147.0     0.0000823    10163.64746   13533.12012
  12039.0     0.0000831    10162.97461   13322.28320
  11940.0     0.0000838    10162.29980   13122.03320
  11842.0     0.0000844    10161.62695   12926.64063
  11727.0     0.0000853    10160.95410   12733.99512
  11679.0     0.0000856    10160.28223   12547.00586
  11469.0     0.0000872    10159.61035   12370.73438
  11517.0     0.0000868    10158.93945   12209.24707
  11509.0     0.0000869    10158.26855   12064.88281
  11261.0     0.0000888    10157.59863   11938.12988
  11235.0     0.0000890    10156.92969   11828.47168
  11146.0     0.0000897    10156.26074   11734.66113
  10976.0     0.0000911    10155.59277   11654.95801
  11031.0     0.0000907    10154.92578   11587.52930
  11101.0     0.0000901    10154.26074   11530.44629
  11042.0     0.0000906    10153.59375   11481.99805
  11089.0     0.0000902    10152.92871   11440.69727
  11017.0     0.0000908    10152.26367   11405.31055
  10974.0     0.0000911    10151.59863   11374.91602
  11102.0     0.0000901    10150.93652   11348.80078
  11164.0     0.0000896    10150.27246   11326.46289
  10998.0     0.0000909    10149.61035   11307.53711
  11041.0     0.0000906    10148.94824   11291.75293
  11139.0     0.0000898    10148.28613   11278.92188
  11104.0     0.0000901    10147.62695   11268.91309
  11149.0     0.0000897    10146.96680   11261.62207
  11132.0     0.0000898    10146.30664   11250.68164
  11068.0     0.0000904    10145.64746   11248.74512
  11127.0     0.0000899    10144.98926   11249.41602
  11095.0     0.0000901    10144.33301   11252.70898
  11173.0     0.0000895    10143.67480   11258.65430
  11135.0     0.0000898    10143.01758   11267.31348
  11029.0     0.0000907    10142.36133   11278.76953
  11122.0     0.0000899    10141.70801   11289.98438
  11227.0     0.0000891    10141.05273   11307.42285
  11306.0     0.0000884    10140.39844   11328.06445
  11265.0     0.0000888    10139.74512   11352.10449
  11168.0     0.0000895    10139.09180   11379.79199
  11109.0     0.0000900    10138.44043   11411.38965
  11280.0     0.0000887    10137.78809   11447.23730
  11465.0     0.0000872    10137.13770   11487.70898
  11400.0     0.0000877    10136.48633   11533.23633
  11670.0     0.0000857    10135.83691   11584.36133
  11597.0     0.0000862    10135.18750   11641.66113
  11741.0     0.0000852    10134.53809   11705.87598
  11808.0     0.0000847    10133.89063   11777.82617
  11748.0     0.0000851    10133.24121   11858.47070
  11841.0     0.0000845    10132.59473   11949.01563
  11998.0     0.0000833    10131.94824   12050.81348
  12534.0     0.0000798    10131.30371   12165.61621
  12640.0     0.0000791    10130.65723   12295.50488
  12910.0     0.0000775    10130.01270   12443.10449
  13034.0     0.0000767    10129.36816   12612.02832
  13602.0     0.0000735    10128.72461   12806.99902
  14174.0     0.0000706    10128.08105   13034.98145
  14901.0     0.0000671    10127.44043   13305.97168
  15640.0     0.0000639    10126.79883   13634.83594
  16737.0     0.0000597    10126.15723   14044.05273
  17897.0     0.0000559    10125.51563   14566.09570
  19332.0     0.0000517    10124.87695   15247.91113
  21063.0     0.0000475    10124.23633   16153.18262
  23114.0     0.0000433    10123.59863   17364.29297
  25291.0     0.0000395    10122.95996   18982.45313
  27390.0     0.0000365    10122.32227   21119.09961
  29467.0     0.00003394   10121.68457   23887.90234
  32293.0     0.00003097   10121.04883   27382.96094
  35467.0     0.00002820   10120.41211   31657.07227
  38525.0     0.00002596   10119.77734   36701.48047
  42150.0     0.00002372   10119.14063   42410.64453
  46025.0     0.00002173   10118.50684   48561.75000
  50375.0     0.00001985   10117.87305   54762.47656
  55006.0     0.00001818   10117.23926   60430.84375
  59780.0     0.00001673   10116.60645   64869.76172
  64355.0     0.00001554   10115.97559   67489.17969
  67492.0     0.00001482   10115.34277   68105.84375
  68512.0     0.00001460   10114.71191   67022.12500
  66824.0     0.00001496   10114.08203   64821.01172
  62933.0     0.00001589   10113.45117   62056.28125
  58115.0     0.00001721   10112.82227   59056.12891
  53483.0     0.00001870   10112.19434   55872.80078
  49537.0     0.00002019   10111.56543   52382.68359
  46822.0     0.00002136   10110.93750   48467.49219
  44631.0     0.00002241   10110.31152   44163.25781
  41817.0     0.00002391   10109.68555   39676.61719
  38224.0     0.00002616   10109.05859   35270.32813
  34013.0     0.00002940   10108.43359   31170.03516
  29627.0     0.00003375   10107.80859   27519.01563
  25736.0     0.0000389    10107.18457   24380.77930
  22510.0     0.0000444    10106.56055   21766.39258
  19868.0     0.0000503    10105.93848   19645.92578
  18204.0     0.0000549    10105.31641   17967.99609
  17023.0     0.0000587    10104.69434   16667.83594
  15934.0     0.0000628    10104.07129   15675.73242
  15148.0     0.0000660    10103.45020   14926.56055
  14600.0     0.0000685    10102.83008   14362.21582
  14047.0     0.0000712    10102.20996   13935.76563
  13724.0     0.0000729    10101.59082   13611.00488
  13486.0     0.0000742    10100.97266   13361.35254
  13290.0     0.0000752    10100.35352   13168.74219
  12966.0     0.0000771    10099.73633   13021.23828
  12896.0     0.0000775    10099.12012   12911.94043
  13060.0     0.0000766    10098.50293   12837.78809
  13038.0     0.0000767    10097.88770   12799.09668
  13120.0     0.0000762    10097.27246   12799.75195
  13370.0     0.0000748    10096.65723   12847.65723
  13541.0     0.0000738    10096.04297   12955.46484
  14171.0     0.0000706    10095.42969   13141.16309
  14553.0     0.0000687    10094.81641   13428.46387
  14829.0     0.0000674    10094.20313   13845.57813
  15594.0     0.0000641    10093.59082   14423.73047
  16326.0     0.0000613    10092.97949   15192.64844
  16961.0     0.0000590    10092.36816   16175.44336
  18183.0     0.0000550    10091.75781   17383.38477
  18930.0     0.0000528    10091.14746   18806.61328
  19888.0     0.0000503    10090.53906   20408.63281
  21120.0     0.0000473    10089.92969   22113.28320
  21970.0     0.0000455    10089.32227   23794.47070
  22972.0     0.0000435    10088.71387   25275.53320
  24075.0     0.0000415    10088.10547   26356.21289
  24631.0     0.0000406    10087.49805   26891.91016
  24932.0     0.0000401    10086.89258   26870.36719
  24803.0     0.0000403    10086.28711   26420.52148
  24200.0     0.0000413    10085.68164   25713.52539
  23522.0     0.0000425    10085.07715   24900.42578
  22847.0     0.0000438    10084.47461   24050.25391
  21968.0     0.0000455    10083.87012   23157.15820
  21272.0     0.0000470    10083.26758   22173.46875
  20753.0     0.0000482    10082.66504   21062.55859
  19976.0     0.0000501    10082.06348   19841.72852
  18930.0     0.0000528    10081.46094   18577.54102
  17893.0     0.0000559    10080.86133   17343.55078
  16992.0     0.0000589    10080.25977   16202.53223
  16017.0     0.0000624    10079.66113   15189.18750
  15308.0     0.0000653    10079.06152   14318.89746
  14630.0     0.0000684    10078.46191   13591.81738
  13972.0     0.0000716    10077.86426   12999.54688
  13507.0     0.0000740    10077.26660   12527.56445
  12985.0     0.0000770    10076.66992   12157.70898
  12545.0     0.0000797    10076.07422   11871.35254
  12260.0     0.0000816    10075.47656   11650.40430
  12107.0     0.0000826    10074.88184   11479.22266
  11884.0     0.0000841    10074.28613   11344.93945
  11679.0     0.0000856    10073.69238   11237.49121
  11404.0     0.0000877    10073.09863   11151.06445
  11196.0     0.0000893    10072.50391   11077.45703
  11054.0     0.0000905    10071.91113   11022.42578
  10965.0     0.0000912    10071.31738   10967.87305
  10925.0     0.0000915    10070.72754   10919.88477
  10978.0     0.0000911    10070.13477   10844.70020
  11044.0     0.0000905    10069.54395   10807.05664
  11046.0     0.0000905    10068.95410   10773.34766
  11103.0     0.0000901    10068.36328   10743.09570
  11053.0     0.0000905    10067.77539   10716.63379
  11063.0     0.0000904    10067.18652   10696.10156
  11034.0     0.0000906    10066.59863   10674.18066
  11122.0     0.0000899    10066.01074   10638.22852
  11095.0     0.0000901    10065.42285   10620.89063
  11126.0     0.0000899    10064.83496   10605.51563
  11106.0     0.0000900    10064.25098   10592.02051
  11122.0     0.0000899    10063.66406   10580.31348
  11071.0     0.0000903    10063.07910   10570.36230
  11006.0     0.0000909    10062.49414   10562.14941
  10978.0     0.0000911    10061.91016   10555.68457
  10950.0     0.0000913    10061.32715   10551.03027
  11045.0     0.0000905    10060.74316   10548.28223
  11019.0     0.0000908    10060.16113   10547.61133
  11083.0     0.0000902    10059.57910   10549.29004
  11075.0     0.0000903    10058.99805   10553.74219
  11129.0     0.0000899    10058.41699   10561.62695
  11165.0     0.0000896    10057.83496   10573.96094
  11111.0     0.0000900    10057.25586   10592.26172
  11018.0     0.0000908    10056.67578   10618.73438
  11114.0     0.0000900    10056.09766   10656.02246
  11284.0     0.0000886    10055.51855   10709.12695
  11483.0     0.0000871    10054.94238   10782.74316
  11430.0     0.0000875    10054.36328   10882.83301
  11520.0     0.0000868    10053.78613   11015.72461
  11753.0     0.0000851    10053.20898   11187.49414
  11647.0     0.0000859    10052.63281   11402.66113
  11840.0     0.0000845    10052.05762   11663.36816
  12128.0     0.0000825    10051.48242   11967.37695
  12389.0     0.0000807    10050.90820   12307.54102
  12720.0     0.0000786    10050.33398   12668.82031
  12948.0     0.0000772    10049.75977   13026.33691
  13296.0     0.0000752    10049.18750   13345.35938
  13481.0     0.0000742    10048.61523   13588.60254
  13499.0     0.0000741    10048.04395   13719.28027
  13417.0     0.0000745    10047.47070   13733.87500
  13120.0     0.0000762    10046.90039   13653.83496
  12912.0     0.0000774    10046.33008   13514.67676
  12736.0     0.0000785    10045.75977   13356.38281
  12692.0     0.0000788    10045.19043   13180.58398
  12686.0     0.0000788    10044.62109   12997.48047
  12449.0     0.0000803    10044.05371   12798.98535
  12360.0     0.0000809    10043.48535   12577.21680
  12098.0     0.0000827    10042.91699   12328.76660
  11920.0     0.0000839    10042.34961   12065.29590
  11906.0     0.0000840    10041.78418   11802.12207
  11622.0     0.0000860    10041.21777   11557.32715
  11319.0     0.0000883    10040.65234   11331.93164
  10967.0     0.0000912    10040.08691   11134.73633
  11004.0     0.0000909    10039.52246   10967.12695
  11024.0     0.0000907    10038.95801   10828.15137
  10807.0     0.0000925    10038.39551   10715.54590
  10817.0     0.0000924    10037.83203   10625.98828
  10730.0     0.0000932    10037.26953   10555.79688
  10738.0     0.0000931    10036.70703   10501.26270
  10757.0     0.0000930    10036.14453   10458.91309
  10797.0     0.0000926    10035.58398   10425.80664
  10746.0     0.0000931    10035.02344   10399.53906
  10546.0     0.0000948    10034.46387   10378.28516
  10650.0     0.0000939    10033.90430   10360.70020
  10652.0     0.0000939    10033.34473   10345.82910
  10496.0     0.0000953    10032.78418   10333.01074
  10511.0     0.0000951    10032.22754   10321.79102
  10437.0     0.0000958    10031.66992   10311.85254
  10446.0     0.0000957    10031.11230   10302.97656
  10620.0     0.0000942    10030.55469   10295.00000
  10457.0     0.0000956    10029.99805   10287.79590
  10431.0     0.0000959    10029.44336   10281.26855
  10304.0     0.0000970    10028.88770   10275.33594
  10411.0     0.0000961    10028.33301   10269.94141
  10526.0     0.0000950    10027.77734   10265.01563
  10418.0     0.0000960    10027.22461   10260.52051
  10572.0     0.0000946    10026.67090   10256.41211
  10561.0     0.0000947    10026.11816   10252.66211
  10506.0     0.0000952    10025.56543   10249.22949
  10458.0     0.0000956    10025.01465   10246.09863
  10464.0     0.0000956    10024.46289   10243.24219
  10477.0     0.0000954    10023.91113   10240.63477
  10457.0     0.0000956    10023.36035   10238.26953
  10446.0     0.0000957    10022.81055   10236.12402
  10458.0     0.0000956    10022.26172   10234.18750
  10494.0     0.0000953    10021.71191   10232.44727
  10459.0     0.0000956    10021.16309   10230.89648
  10475.0     0.0000955    10020.61426   10229.51855
  10528.0     0.0000950    10020.06641   10229.29395
  10533.0     0.0000949    10019.52051   10228.26367
  10476.0     0.0000955    10018.97266   10227.38867
  10502.0     0.0000952    10018.42676   10226.67285
  10469.0     0.0000955    10017.88184   10226.10156
  10462.0     0.0000956    10017.33496   10225.67773
  10477.0     0.0000954    10016.79102   10225.39648
  10508.0     0.0000952    10016.24609   10225.25879
  10452.0     0.0000957    10015.70215   10225.25684
  10450.0     0.0000957    10015.15918   10225.88281
  10429.0     0.0000959    10014.61719   10226.16406
  10482.0     0.0000954    10014.07324   10226.58203
  10506.0     0.0000952    10013.53125   10227.13672
  10498.0     0.0000953    10012.98926   10227.83398
  10587.0     0.0000945    10012.44824   10228.66699
  10520.0     0.0000951    10011.90723   10229.64355
  10515.0     0.0000951    10011.36816   10230.76953
  10507.0     0.0000952    10010.82813   10232.03613
  10465.0     0.0000956    10010.28809   10233.45508
  10454.0     0.0000957    10009.74902   10235.02832
  10401.0     0.0000961    10009.20996   10236.75586
  10396.0     0.0000962    10008.67090   10238.65039
  10436.0     0.0000958    10008.13672   10240.71191
  10468.0     0.0000955    10007.59863   10242.94238
  10459.0     0.0000956    10007.06055   10245.35742
  10441.0     0.0000958    10006.52637   10247.95605
  10430.0     0.0000959    10005.98926   10250.75098
  10434.0     0.0000958    10005.45410   10253.74219
  10443.0     0.0000958    10004.91992   10256.95117
  10445.0     0.0000957    10004.38477   10260.37891
  10489.0     0.0000953    10003.85156   10264.04102
  10528.0     0.0000950    10003.31934   10267.94727
  10526.0     0.0000950    10002.78516   10271.82324
  10483.0     0.0000954    10002.25293   10276.26563
  10454.0     0.0000957    10001.72168   10280.99023
  10490.0     0.0000953    10001.19043   10286.01465
  10483.0     0.0000954    10000.65820   10291.36426
  10497.0     0.0000953    10000.12695   10281.01270
  10503.0     0.0000952    9999.59766    10287.23047
  10453.0     0.0000957    9999.06738    10290.74023
  10471.0     0.0000955    9998.53906    10297.64258
  10497.0     0.0000953    9998.01074    10305.13281
  10513.0     0.0000951    9997.48242    10313.09277
  10525.0     0.0000950    9996.95410    10321.57129
  10563.0     0.0000947    9996.42773    10330.59375
  10543.0     0.0000948    9995.90039    10332.24805
  10583.0     0.0000945    9995.37402    10341.03711
  10617.0     0.0000942    9994.84668    10352.08203
  10610.0     0.0000943    9994.32129    10363.88965
  10676.0     0.0000937    9993.79590    10376.52344
  10643.0     0.0000940    9993.27246    10390.05469
  10635.0     0.0000940    9992.74707    10404.57031
  10681.0     0.0000936    9992.22363    10420.16992
  10674.0     0.0000937    9991.70020    10436.96289
  10670.0     0.0000937    9991.17773    10455.07227
  10626.0     0.0000941    9990.65430    10474.63770
  10664.0     0.0000938    9990.13184    10495.83301
  10714.0     0.0000933    9989.61133    10518.83008
  10732.0     0.0000932    9989.09082    10565.98633
  10767.0     0.0000929    9988.56934    10593.50000
  10804.0     0.0000926    9988.04980    10623.59375
  10868.0     0.0000920    9987.53027    10656.64355
  10909.0     0.0000917    9987.01074    10693.08887
  10934.0     0.0000915    9986.49219    10733.52637
  11061.0     0.0000904    9985.97266    10778.71680
  11122.0     0.0000899    9985.45508    10829.70801
  11085.0     0.0000902    9984.93652    10888.03223
  11111.0     0.0000900    9984.41895    10966.89648
  11060.0     0.0000904    9983.90137    11047.51465
  11070.0     0.0000903    9983.38574    11145.38672
  11274.0     0.0000887    9982.86914    11266.87402
  11303.0     0.0000885    9982.35352    11420.73633
  11309.0     0.0000884    9981.83984    11618.15820
  11435.0     0.0000875    9981.32520    11873.15430
  11510.0     0.0000869    9980.81055    12201.75488
  11735.0     0.0000852    9980.29688    12620.99805
  11937.0     0.0000838    9979.78320    13147.68066
  12173.0     0.0000821    9979.27148    13794.99414
  12709.0     0.0000787    9978.75781    14570.93457
  13528.0     0.0000739    9978.24609    15473.88086
  14931.0     0.0000670    9977.73340    16489.40820
  16618.0     0.0000602    9977.22266    17588.80078
  18944.0     0.0000528    9976.71289    18714.65820
  21621.0     0.0000463    9976.20117    19784.36328
  24410.0     0.0000410    9975.69238    20707.06250
  26285.0     0.0000380    9975.18359    21375.25195
  26194.0     0.0000382    9974.67383    21727.12305
  24688.0     0.0000405    9974.16602    21771.48047
  22884.0     0.0000437    9973.65723    21582.13867
  21635.0     0.0000462    9973.14941    21257.89453
  20742.0     0.0000482    9972.64258    20883.23633
  20812.0     0.0000480    9972.13574    20501.27148
  21114.0     0.0000474    9971.62988    20130.24219
  21710.0     0.0000461    9971.12402    19755.99219
  21543.0     0.0000464    9970.61914    19368.86719
  21065.0     0.0000475    9970.11426    18984.71484
  20319.0     0.0000492    9969.60938    18652.49609
  19283.0     0.0000519    9969.10547    18442.87891
  18429.0     0.0000543    9968.59961    18428.75391
  18391.0     0.0000544    9968.09668    18673.24609
  18774.0     0.0000533    9967.59375    19223.91406
  19585.0     0.0000511    9967.09180    20110.88086
  21249.0     0.0000471    9966.58984    21342.22461
  22824.0     0.0000438    9966.08789    22901.31055
  25285.0     0.0000395    9965.58691    24738.22070
  28706.0     0.00003484   9965.08594    26762.47461
  31932.0     0.00003132   9964.58594    28836.98242
  34977.0     0.00002859   9964.08594    30772.62695
  37164.0     0.00002691   9963.58691    32352.57617
  37929.0     0.00002637   9963.08594    33381.51953
  36617.0     0.00002731   9962.58789    33761.22656
  34661.0     0.00002885   9962.08984    33533.92188
  32690.0     0.00003059   9961.59180    32854.05859
  30945.0     0.00003232   9961.09375    31907.99219
  30129.0     0.00003319   9960.59766    30841.46094
  29696.0     0.00003367   9960.10156    29725.07422
  29225.0     0.00003422   9959.60449    28556.45703
  28364.0     0.0000353    9959.10938    27292.00781
  27212.0     0.0000367    9958.61328    25889.40234
  25610.0     0.0000390    9958.11816    24349.99609
  23240.0     0.0000430    9957.62402    22727.12500
  21199.0     0.0000472    9957.12988    21100.68359
  19807.0     0.0000505    9956.63477    19548.39844
  18185.0     0.0000550    9956.14160    18124.38672
  16832.0     0.0000594    9955.64941    16860.28320
  15771.0     0.0000634    9955.15527    15768.73828
  14857.0     0.0000673    9954.66406    14848.23730
  14095.0     0.0000709    9954.17188    14089.37012
  13691.0     0.0000730    9953.68066    13475.81152
  13381.0     0.0000747    9953.18945    12988.46680
  12954.0     0.0000772    9952.70020    12606.81152
  12567.0     0.0000796    9952.20996    12310.57520
  12364.0     0.0000809    9951.71973    12081.73633
  12025.0     0.0000832    9951.23047    11904.66113
  11692.0     0.0000855    9950.74219    11766.87402
  11524.0     0.0000868    9950.25391    11658.70313
  11437.0     0.0000874    9949.76660    11572.88281
  11388.0     0.0000878    9949.27832    11504.28418
  11210.0     0.0000892    9948.79004    11449.24414
  11157.0     0.0000896    9948.30273    11405.27539
  10954.0     0.0000913    9947.81738    11370.67383
  10944.0     0.0000914    9947.33203    11344.25195
  11104.0     0.0000901    9946.84668    11325.22949
  11238.0     0.0000890    9946.36133    11313.05469
  11070.0     0.0000903    9945.87598    11307.39355
  11018.0     0.0000908    9945.39160    11308.04688
  11149.0     0.0000897    9944.90820    11314.93945
  11182.0     0.0000894    9944.42578    11328.10449
  11191.0     0.0000894    9943.94238    11347.70410
  11124.0     0.0000899    9943.45898    11373.99805
  11168.0     0.0000895    9942.97656    11406.11523
  11415.0     0.0000876    9942.49512    11447.16699
  11281.0     0.0000886    9942.01367    11496.62598
  11332.0     0.0000882    9941.53223    11555.55078
  11549.0     0.0000866    9941.05078    11625.37402
  11780.0     0.0000849    9940.57129    11708.06836
  12095.0     0.0000827    9940.08984    11806.51074
  12336.0     0.0000811    9939.61230    11924.67480
  12461.0     0.0000803    9939.13281    12067.69141
  12742.0     0.0000785    9938.65332    12244.78125
  12840.0     0.0000779    9938.17480    12466.23047
  13270.0     0.0000754    9937.69727    12746.89551
  14135.0     0.0000707    9937.21973    13105.79492
  14727.0     0.0000679    9936.74316    13567.18945
  15640.0     0.0000639    9936.26563    14159.98730
  16649.0     0.0000601    9935.79004    14917.20996
  17512.0     0.0000571    9935.31348    15875.32715
  19088.0     0.0000524    9934.83887    17069.96289
  20957.0     0.0000477    9934.36230    18534.23633
  22722.0     0.0000440    9933.88867    20291.11328
  25020.0     0.0000400    9933.41406    22346.98047
  27632.0     0.0000362    9932.94043    24685.16016
  29972.0     0.00003336   9932.46680    27252.97852
  32438.0     0.00003083   9931.99219    29962.64844
  34291.0     0.00002916   9931.52051    32692.14844
  35851.0     0.00002789   9931.04883    35303.58594
  37113.0     0.00002694   9930.57617    37659.41406
  38268.0     0.00002613   9930.10352    39615.86719
  39441.0     0.00002535   9929.63281    41025.67578
  40326.0     0.00002480   9929.16309    41763.09766
  40868.0     0.00002447   9928.69141    41785.57031
  40743.0     0.00002454   9928.22168    41167.20703
  39921.0     0.00002505   9927.75195    40067.05078
  38805.0     0.00002577   9927.28223    38658.14063
  37308.0     0.00002680   9926.81348    37076.82422
  35643.0     0.00002806   9926.34473    35402.57422
  33961.0     0.00002945   9925.87793    33656.80469
  32302.0     0.00003096   9925.40918    31822.40234
  30877.0     0.00003239   9924.94336    29875.06250
  29316.0     0.00003411   9924.47559    27825.94922
  27573.0     0.0000363    9924.00879    25733.37109
  25797.0     0.0000388    9923.54199    23679.93945
  23938.0     0.0000418    9923.07520    21745.66211
  21993.0     0.0000455    9922.61133    19985.02539
  20580.0     0.0000486    9922.14551    18428.54688
  19273.0     0.0000519    9921.67969    17086.10352
  17789.0     0.0000562    9921.21680    15952.24219
  16823.0     0.0000594    9920.75195    15013.52734
  15978.0     0.0000626    9920.28906    14249.41016
  15246.0     0.0000656    9919.82617    13636.94336
  14594.0     0.0000685    9919.36426    13151.99707
  13902.0     0.0000719    9918.90039    12770.87305
  13362.0     0.0000748    9918.43945    12472.55859
  13029.0     0.0000768    9917.97656    12238.61719
  12730.0     0.0000786    9917.51563    12054.25000
  12387.0     0.0000807    9917.05469    11907.88770
  12294.0     0.0000813    9916.59473    11790.80957
  12151.0     0.0000823    9916.13477    11702.58105
  12043.0     0.0000830    9915.67383    11628.06641
  11934.0     0.0000838    9915.21582    11570.54492
  11669.0     0.0000857    9914.75684    11529.16211
  11733.0     0.0000852    9914.29785    11504.23047
  11756.0     0.0000851    9913.84082    11497.11816
  11665.0     0.0000857    9913.38184    11510.02637
  11938.0     0.0000838    9912.92383    11545.81934
  11780.0     0.0000849    9912.46680    11607.67969
  11804.0     0.0000847    9912.01074    11698.77734
  11747.0     0.0000851    9911.55371    11824.40918
  11971.0     0.0000835    9911.09766    11980.46289
  11994.0     0.0000834    9910.64355    12169.23535
  12325.0     0.0000811    9910.18750    12387.67383
  12334.0     0.0000811    9909.73340    12629.55957
  12310.0     0.0000812    9909.27832    12884.01660
  12499.0     0.0000800    9908.82422    13135.09961
  13010.0     0.0000769    9908.37109    13361.31738
  13260.0     0.0000754    9907.91797    13538.76270
  13507.0     0.0000740    9907.46484    13648.03320
  14195.0     0.0000704    9907.01172    13682.00000
  14514.0     0.0000689    9906.55957    13649.21387
  14511.0     0.0000689    9906.10742    13568.90625
  14306.0     0.0000699    9905.65625    13462.15137
  13519.0     0.0000740    9905.20410    13344.58887
  13010.0     0.0000769    9904.75391    13223.72461
  12632.0     0.0000792    9904.30469    13099.11816
  12537.0     0.0000798    9903.85352    12965.55957
  12601.0     0.0000794    9903.40430    12817.85840
  12671.0     0.0000789    9902.95508    12655.23535
  12747.0     0.0000784    9902.50586    12483.06348
  12689.0     0.0000788    9902.05762    12310.16504
  12343.0     0.0000810    9901.60938    12145.59277
  11992.0     0.0000834    9901.16113    11996.27734
  11681.0     0.0000856    9900.71484    11866.44727
  11489.0     0.0000870    9900.26758    11758.34766
  11262.0     0.0000888    9899.81934    11672.54590
  11140.0     0.0000898    9899.37500    11608.63379
  11143.0     0.0000897    9898.92773    11565.44727
  11089.0     0.0000902    9898.48242    11541.32422
  11087.0     0.0000902    9898.03809    11534.42383
  11179.0     0.0000895    9897.59277    11542.86914
  11156.0     0.0000896    9897.14844    11564.95801
  11134.0     0.0000898    9896.70313    11599.25488
  11301.0     0.0000885    9896.25977    11644.71484
  11355.0     0.0000881    9895.81738    11700.63477
  11335.0     0.0000882    9895.37305    11766.76465
  11444.0     0.0000874    9894.93066    11843.16699
  11516.0     0.0000868    9894.48926    11930.23730
  11453.0     0.0000873    9894.04688    12028.78320
  11494.0     0.0000870    9893.60547    12140.49707
  11746.0     0.0000851    9893.16309    12265.62305
  12098.0     0.0000827    9892.72363    12406.75488
  12349.0     0.0000810    9892.28320    12566.48145
  12525.0     0.0000798    9891.84180    12748.47852
  12762.0     0.0000784    9891.40137    12957.65234
  13105.0     0.0000763    9890.96191    13201.23242
  13446.0     0.0000744    9890.52246    13489.32422
  13671.0     0.0000731    9890.08496    13836.33105
  14220.0     0.0000703    9889.64648    14262.87109
  14764.0     0.0000677    9889.20898    14796.83887
  15336.0     0.0000652    9888.77051    15476.14551
  16286.0     0.0000614    9888.33203    16349.09277
  17156.0     0.0000583    9887.89551    17474.97461
  18581.0     0.0000538    9887.45898    18924.10938
  20284.0     0.0000493    9887.02344    20772.09570
  22616.0     0.0000442    9886.58789    23097.41211
  25286.0     0.0000395    9886.15137    25971.40234
  29226.0     0.00003422   9885.71582    29442.26953
  33288.0     0.00003004   9885.28125    33536.76563
  39128.0     0.00002556   9884.84570    38233.47266
  45052.0     0.00002220   9884.41309    43459.42578
  51830.0     0.00001929   9883.97852    49063.94141
  59056.0     0.00001693   9883.54492    54801.87109
  66430.0     0.00001505   9883.11230    60322.80469
  72056.0     0.00001388   9882.67871    65170.38281
  76026.0     0.00001315   9882.24609    68867.72656
  77280.0     0.00001294   9881.81348    71053.12500
  76058.0     0.00001315   9881.38281    71636.02344
  73649.0     0.00001358   9880.95117    70829.96875
  71061.0     0.00001407   9880.51953    69049.39844
  68068.0     0.00001469   9880.08984    66714.42969
  66330.0     0.00001508   9879.65820    64135.02344
  64743.0     0.00001545   9879.22949    61455.72656
  63032.0     0.00001586   9878.79785    58665.10938
  60571.0     0.00001651   9878.37012    55661.34766
  56993.0     0.00001755   9877.94043    52340.36719
  52775.0     0.00001895   9877.51270    48689.27734
  48006.0     0.00002083   9877.08496    44821.57813
  43065.0     0.00002322   9876.65625    40917.26563
  38793.0     0.00002578   9876.22852    37166.03516
  35004.0     0.00002857   9875.80078    33713.73047
  31809.0     0.00003144   9875.37402    30654.39844
  29013.0     0.00003447   9874.94727    28033.63086
  26879.0     0.0000372    9874.52148    25857.40039
  25126.0     0.0000398    9874.09473    24105.37500
  23627.0     0.0000423    9873.66992    22731.29688
  22423.0     0.0000446    9873.24414    21670.98242
  21614.0     0.0000463    9872.82129    20846.03906
  21037.0     0.0000475    9872.39648    20173.34180
  20255.0     0.0000494    9871.97168    19581.22266
  19232.0     0.0000520    9871.54883    19020.26758
  18134.0     0.0000551    9871.12402    18475.01563
  17349.0     0.0000576    9870.70117    17938.63086
  16809.0     0.0000595    9870.27930    17436.44336
  16328.0     0.0000612    9869.85645    16967.49609
  15718.0     0.0000636    9869.43457    16530.04688
  15507.0     0.0000645    9869.01270    16114.37305
  15366.0     0.0000651    9868.59180    15705.83789
  14803.0     0.0000676    9868.17090    15290.90039
  14448.0     0.0000692    9867.74902    14863.58008
  14102.0     0.0000709    9867.33008    14425.79395
  13662.0     0.0000732    9866.90820    13996.24121
  13484.0     0.0000742    9866.48926    13583.85742
  12907.0     0.0000775    9866.06836    13198.64844
  12655.0     0.0000790    9865.64941    12847.30664
  12508.0     0.0000799    9865.23145    12532.75488
  12106.0     0.0000826    9864.81348    12255.71875
  12076.0     0.0000828    9864.39551    12015.10352
  11889.0     0.0000841    9863.97754    11808.37012
  11532.0     0.0000867    9863.55957    11632.40039
  11327.0     0.0000883    9863.14355    11483.38184
  11437.0     0.0000874    9862.72559    11357.48242
  11231.0     0.0000890    9862.31055    11250.93945
  11424.0     0.0000875    9861.89355    11160.19824
  11106.0     0.0000900    9861.47852    11082.27148
  10916.0     0.0000916    9861.06250    11014.54980
  11075.0     0.0000903    9860.64844    10954.99023
  10875.0     0.0000920    9860.23242    10901.98926
  10573.0     0.0000946    9859.81934    10854.27148
  10735.0     0.0000932    9859.40527    10810.92969
  10721.0     0.0000933    9858.99121    10771.23535
  10609.0     0.0000943    9858.57715    10734.66797
  10720.0     0.0000933    9858.16504    10700.83887
  10721.0     0.0000933    9857.75195    10669.40430
  10563.0     0.0000947    9857.33984    10640.13770
  10567.0     0.0000946    9856.92676    10612.80371
  10556.0     0.0000947    9856.51563    10587.23633
  10572.0     0.0000946    9856.10449    10563.29492
  10507.0     0.0000952    9855.69434    10540.83398
  10669.0     0.0000937    9855.28320    10519.74121
  10524.0     0.0000950    9854.87207    10499.90820
  10394.0     0.0000962    9854.46191    10481.24609
  10399.0     0.0000962    9854.05371    10463.67871
  10388.0     0.0000963    9853.64355    10447.12695
  10482.0     0.0000954    9853.23438    10431.52148
  10502.0     0.0000952    9852.82422    10416.80078
  10409.0     0.0000961    9852.41699    10402.91406
  10464.0     0.0000956    9852.00879    10389.81152
  10490.0     0.0000953    9851.60059    10377.44824
  10387.0     0.0000963    9851.19238    10365.78516
  10444.0     0.0000957    9850.78418    10354.78320
  10549.0     0.0000948    9850.37891    10344.40723
  10487.0     0.0000954    9849.97168    10334.63379
  10358.0     0.0000965    9849.56641    10325.42480
  10515.0     0.0000951    9849.16016    10316.77148
  10394.0     0.0000962    9848.75488    10308.63574
  10341.0     0.0000967    9848.34863    10301.00195
  10357.0     0.0000966    9847.94531    10293.86328
  10195.0     0.0000981    9847.54004    10287.18555
  10157.0     0.0000985    9847.13672    10280.97754
  10065.0     0.0000994    9846.73145    10275.20313
  10127.0     0.0000987    9846.32813    10269.86914
  10181.0     0.0000982    9845.92480    10264.95996
  10297.0     0.0000971    9845.52148    10260.46875
  10251.0     0.0000976    9845.11914    10256.39355
  10289.0     0.0000972    9844.71582    10252.72754
  10334.0     0.0000968    9844.31445    10250.27930
  10234.0     0.0000977    9843.91211    10247.43555
  10200.0     0.0000980    9843.51172    10244.99707
  10286.0     0.0000972    9843.11035    10242.97070
  10453.0     0.0000957    9842.70996    10241.35645
  10425.0     0.0000959    9842.31055    10240.16309
  10493.0     0.0000953    9841.90820    10239.39844
  10417.0     0.0000960    9841.50977    10239.07227
  10299.0     0.0000971    9841.10938    10239.19922
  10361.0     0.0000965    9840.71094    10239.78516
  10447.0     0.0000957    9840.31152    10241.26172
  10451.0     0.0000957    9839.91406    10242.83984
  10466.0     0.0000955    9839.51465    10244.93359
  10342.0     0.0000967    9839.11719    10247.58301
  10481.0     0.0000954    9838.71973    10250.81055
  10497.0     0.0000953    9838.32129    10254.63965
  10371.0     0.0000964    9837.92480    10259.12695
  10446.0     0.0000957    9837.52832    10264.30176
  10501.0     0.0000952    9837.13281    10270.21484
  10529.0     0.0000950    9836.73633    10276.92188
  10528.0     0.0000950    9836.34082    10284.48438
  10572.0     0.0000946    9835.94531    10292.96680
  10476.0     0.0000955    9835.54883    10302.45508
  10513.0     0.0000951    9835.15625    10313.02930
  10627.0     0.0000941    9834.76074    10324.80176
  10518.0     0.0000951    9834.36719    10337.88477
  10398.0     0.0000962    9833.97363    10349.57617
  10643.0     0.0000940    9833.57910    10365.71777
  10543.0     0.0000948    9833.18652    10383.63086
  10345.0     0.0000967    9832.79297    10403.51660
  10519.0     0.0000951    9832.40137    10425.62891
  10546.0     0.0000948    9832.00684    10442.14355
  10618.0     0.0000942    9831.61523    10469.66992
  10601.0     0.0000943    9831.22363    10500.52832
  10712.0     0.0000934    9830.83105    10535.29297
  10713.0     0.0000933    9830.44141    10573.33105
  10831.0     0.0000923    9830.04980    10618.51465
  10876.0     0.0000919    9829.66016    10670.92773
  10953.0     0.0000913    9829.27051    10732.62988
  11072.0     0.0000903    9828.87988    10802.49609
  11194.0     0.0000893    9828.49023    10892.67578
  11301.0     0.0000885    9828.10059    11004.45996
  11414.0     0.0000876    9827.71289    11145.09570
  11684.0     0.0000856    9827.32422    11323.59180
  12021.0     0.0000832    9826.93555    11551.22461
  12386.0     0.0000807    9826.54688    11841.02051
  12778.0     0.0000783    9826.16016    12207.35742
  13220.0     0.0000756    9825.77246    12665.47363
  13959.0     0.0000716    9825.38477    13229.37402
  14824.0     0.0000675    9824.99902    13911.23047
  15685.0     0.0000638    9824.61230    14718.37793
  16672.0     0.0000600    9824.22461    15651.52148
  17916.0     0.0000558    9823.83984    16703.40234
  19027.0     0.0000526    9823.45410    17854.24023
  20259.0     0.0000494    9823.06836    19071.01953
  21861.0     0.0000457    9822.68359    20301.74609
  23300.0     0.0000429    9822.29883    21474.20703
  24205.0     0.0000413    9821.91504    22500.24805
  25180.0     0.0000397    9821.53027    23287.73633
  25404.0     0.0000394    9821.14746    23768.51758
  25457.0     0.0000393    9820.76367    23922.60547
  24783.0     0.0000404    9820.37988    23786.58789
  23942.0     0.0000418    9819.99902    23435.17773
  23773.0     0.0000421    9819.61426    22951.28516
  23246.0     0.0000430    9819.23242    22400.39258
  22939.0     0.0000436    9818.85059    21819.51563
  22671.0     0.0000441    9818.46875    21216.08203
  22198.0     0.0000450    9818.08691    20574.95313
  21588.0     0.0000463    9817.70605    19874.13281
  20622.0     0.0000485    9817.32520    19100.27734
  19828.0     0.0000504    9816.94629    18261.29297
  18846.0     0.0000531    9816.56445    17384.60352
  17686.0     0.0000565    9816.18457    16505.71484
  16479.0     0.0000607    9815.80566    15658.69141
  15694.0     0.0000637    9815.42676    14868.15234
  15056.0     0.0000664    9815.04688    14150.11328
  14151.0     0.0000707    9814.66895    13512.74512
  13754.0     0.0000727    9814.29004    12956.91016
  13222.0     0.0000756    9813.91309    12482.95605
  12573.0     0.0000795    9813.53418    12084.67383
  12275.0     0.0000815    9813.15625    11755.19434
  12022.0     0.0000832    9812.78027    11486.33105
  11767.0     0.0000850    9812.40234    11269.13184
  11647.0     0.0000859    9812.02539    11095.04883
  11437.0     0.0000874    9811.64941    10955.90625
  11161.0     0.0000896    9811.27246    10844.59277
  10792.0     0.0000927    9810.89648    10754.59570
  10608.0     0.0000943    9810.52246    10681.91211
  10666.0     0.0000938    9810.14648    10622.22363
  10709.0     0.0000934    9809.77246    10572.53711
  10699.0     0.0000935    9809.39746    10530.67188
  10575.0     0.0000946    9809.02344    10495.03613
  10484.0     0.0000954    9808.64941    10464.44141
  10392.0     0.0000962    9808.27539    10438.08008
  10431.0     0.0000959    9807.90137    10415.34473
  10343.0     0.0000967    9807.52832    10395.80762
  10354.0     0.0000966    9807.15527    10379.16797
  10526.0     0.0000950    9806.78320    10365.20410
  10409.0     0.0000961    9806.41016    10353.76855
  10263.0     0.0000974    9806.03809    10344.78027
  10317.0     0.0000969    9805.66797    10338.21094
  10355.0     0.0000966    9805.29688    10334.11230
  10381.0     0.0000963    9804.92480    10332.61426
  10535.0     0.0000949    9804.55371    10333.96387
  10475.0     0.0000955    9804.18262    10338.56055
  10395.0     0.0000962    9803.81348    10346.99805
  10440.0     0.0000958    9803.44336    10360.13965
  10559.0     0.0000947    9803.07324    10379.19629
  10687.0     0.0000936    9802.70313    10405.77246
  10736.0     0.0000931    9802.33594    10441.99902
  10791.0     0.0000927    9801.96582    10490.48535
  10890.0     0.0000918    9801.59668    10554.36426
  10862.0     0.0000921    9801.23047    10637.24902
  11194.0     0.0000893    9800.86133    10742.92773
  11308.0     0.0000884    9800.49316    10875.31250
  11549.0     0.0000866    9800.12695    11037.84277
  11771.0     0.0000850    9799.75879    11233.11719
  11863.0     0.0000843    9799.39160    11462.58203
  11888.0     0.0000841    9799.02637    11725.58789
  12146.0     0.0000823    9798.65918    12019.31641
  12461.0     0.0000803    9798.29297    12337.61621
  12641.0     0.0000791    9797.92871    12670.37598
  12952.0     0.0000772    9797.56250    13003.00781
  13148.0     0.0000761    9797.19727    13315.47461
  13303.0     0.0000752    9796.83301    13584.33203
  13513.0     0.0000740    9796.46777    13786.25781
  13605.0     0.0000735    9796.10352    13905.12500
  13712.0     0.0000729    9795.73926    13937.95410
  13761.0     0.0000727    9795.37500    13895.67188
  13752.0     0.0000727    9795.01172    13798.16211
  13504.0     0.0000741    9794.64941    13666.75000
  13443.0     0.0000744    9794.28613    13518.25195
  13303.0     0.0000752    9793.92383    13362.01758
  13281.0     0.0000753    9793.56250    13200.09766
  12920.0     0.0000774    9793.19824    13028.79297
  13010.0     0.0000769    9792.83691    12820.24609
  12779.0     0.0000783    9792.47656    12615.71582
  12709.0     0.0000787    9792.11523    12394.29102
  12407.0     0.0000806    9791.75293    12162.85254
  12222.0     0.0000818    9791.39355    11930.67676
  12130.0     0.0000824    9791.03320    11707.02734
  11975.0     0.0000835    9790.67188    11499.25098
  11740.0     0.0000852    9790.31250    11312.26172
  11442.0     0.0000874    9789.95313    11149.28223
  11157.0     0.0000896    9789.59375    11000.91992
  11096.0     0.0000901    9789.23438    10890.42578
  11048.0     0.0000905    9788.87598    10807.12500
  11056.0     0.0000904    9788.51758    10751.31738
  11088.0     0.0000902    9788.15918    10723.50684
  11055.0     0.0000905    9787.80176    10724.46680
  11002.0     0.0000909    9787.44336    10755.44043
  10940.0     0.0000914    9787.08594    10818.08203
  11025.0     0.0000907    9786.72949    10914.41211
  11053.0     0.0000905    9786.37207    11046.42773
  11186.0     0.0000894    9786.01563    11215.91309
  11288.0     0.0000886    9785.66016    11423.73926
  11276.0     0.0000887    9785.30371    11669.37109
  11361.0     0.0000880    9784.94824    11950.54883
  11586.0     0.0000863    9784.59277    12260.30859
  11907.0     0.0000840    9784.23730    12594.03711
  11984.0     0.0000834    9783.88281    12937.19336
  12246.0     0.0000817    9783.52832    13272.08008
  12570.0     0.0000796    9783.17383    13576.57813
  12780.0     0.0000782    9782.81934    13825.95801
  12900.0     0.0000775    9782.46582    13998.93652
  12869.0     0.0000777    9782.11230    14083.90723
  12814.0     0.0000780    9781.75977    14083.45020
  12619.0     0.0000792    9781.40527    14011.69727
  12388.0     0.0000807    9781.05371    13891.55762
  12176.0     0.0000821    9780.70020    13742.12109
  12086.0     0.0000827    9780.34766    13577.80664
  11957.0     0.0000836    9779.99609    13405.63574
  11962.0     0.0000836    9779.64551    13225.59473
  11950.0     0.0000837    9779.29297    13033.29395
  11743.0     0.0000852    9778.94141    12823.33203
  11597.0     0.0000862    9778.59180    12600.27148
  11368.0     0.0000880    9778.24023    12354.03320
  11468.0     0.0000872    9777.89063    12098.70313
  11201.0     0.0000893    9777.54004    11843.80957
  10794.0     0.0000926    9777.19043    11597.81055
  10748.0     0.0000930    9776.84082    11367.28613
  10594.0     0.0000944    9776.49219    11156.52148
  10704.0     0.0000934    9776.14355    10967.67871
  10398.0     0.0000962    9775.79395    10801.67090
  10183.0     0.0000982    9775.44531    10658.08984
  10256.0     0.0000975    9775.09668    10536.35840
  10338.0     0.0000967    9774.75000    10437.11914
  10371.0     0.0000964    9774.40137    10352.05078
  10358.0     0.0000965    9774.05469    10282.22559
  10344.0     0.0000967    9773.70703    10226.79492
  10248.0     0.0000976    9773.36035    10180.52441
  10325.0     0.0000969    9773.01367    10142.91309
  10168.0     0.0000983    9772.66699    10112.18945
  10286.0     0.0000972    9772.32227    10086.89551
  10308.0     0.0000970    9771.97559    10065.81445
  10502.0     0.0000952    9771.62988    10048.02637
  10511.0     0.0000951    9771.28516    10033.06543
  10391.0     0.0000962    9770.93945    10019.87305
  10276.0     0.0000973    9770.59570    10008.30762
  10594.0     0.0000944    9770.25000    9998.06055
  10396.0     0.0000962    9769.90723    9989.68066
  10371.0     0.0000964    9769.56250    9981.48438
  10422.0     0.0000960    9769.21875    9974.10449
  10316.0     0.0000969    9768.87500    9967.44922
  10403.0     0.0000961    9768.53223    9961.43945
  10511.0     0.0000951    9768.18848    9956.01074
  10402.0     0.0000961    9767.84668    9951.12891
  10228.0     0.0000978    9767.50391    9946.73730
  10368.0     0.0000965    9767.16211    9942.81250
  10261.0     0.0000975    9766.82031    9939.32129
  10253.0     0.0000975    9766.47754    9936.24121
  10253.0     0.0000975    9766.13770    9933.56055
  10236.0     0.0000977    9765.79492    9931.26074
  10217.0     0.0000979    9765.45508    9929.33496
  10236.0     0.0000977    9765.11523    9927.77344
  10198.0     0.0000981    9764.77441    9926.57617
  10213.0     0.0000979    9764.43457    9925.74219
  10241.0     0.0000976    9764.09375    9925.27637
  10114.0     0.0000989    9763.75586    9925.18945
  10061.0     0.0000994    9763.41504    9925.48926
  10028.0     0.0000997    9763.07617    9926.19727
  9986.0      0.0001001    9762.73730    9927.33594
  10060.0     0.0000994    9762.39844    9928.94141
  9996.0      0.0001000    9762.06055    9931.04590
  9967.0      0.0001003    9761.72266    9933.70605
  10114.0     0.0000989    9761.38379    9936.98730
  10128.0     0.0000987    9761.04883    9940.99316
  10030.0     0.0000997    9760.70996    9945.84180
  10042.0     0.0000996    9760.37305    9951.71484
  10041.0     0.0000996    9760.03516    9958.85645
  9974.0      0.0001003    9759.69922    9967.60547
  9986.0      0.0001001    9759.36328    9978.42090
  10118.0     0.0000988    9759.02734    9991.91992
  10249.0     0.0000976    9758.68945    10008.89746
  10294.0     0.0000971    9758.35547    10030.40527
  10420.0     0.0000960    9758.02051    10057.70313
  10391.0     0.0000962    9757.68457    10092.28711
  10387.0     0.0000963    9757.35059    10135.92285
  10671.0     0.0000937    9757.01660    10190.45898
  10888.0     0.0000918    9756.68164    10257.85840
  10770.0     0.0000929    9756.34766    10339.93066
  10786.0     0.0000927    9756.01465    10438.17578
  10755.0     0.0000930    9755.68066    10553.66895
  10727.0     0.0000932    9755.34766    10686.61816
  11005.0     0.0000909    9755.01465    10836.38965
  10922.0     0.0000916    9754.68164    11000.96484
  11185.0     0.0000894    9754.34961    11176.73242
  11255.0     0.0000888    9754.01660    11358.28027
  11275.0     0.0000887    9753.68457    11537.70605
  11489.0     0.0000870    9753.35352    11704.94727
  11770.0     0.0000850    9753.02148    11848.20410
  11914.0     0.0000839    9752.69043    11956.15918
  12185.0     0.0000821    9752.35938    12021.06738
  12514.0     0.0000799    9752.02832    12041.24121
  12695.0     0.0000788    9751.69824    12021.65918
  12976.0     0.0000771    9751.36719    11971.75195
  12918.0     0.0000774    9751.03711    11902.09668
  12587.0     0.0000794    9750.70801    11821.43848
  12080.0     0.0000828    9750.37988    11735.34668
  11685.0     0.0000856    9750.04980    11645.70898
  11366.0     0.0000880    9749.72070    11551.52539
  11277.0     0.0000887    9749.39160    11450.22656
  11347.0     0.0000881    9749.06348    11339.43848
  11324.0     0.0000883    9748.73535    11218.85449
  11160.0     0.0000896    9748.40723    11090.61035
  11305.0     0.0000885    9748.07813    10958.81738
  11437.0     0.0000874    9747.75195    10828.16211
  11089.0     0.0000902    9747.42383    10702.64844
  10877.0     0.0000919    9747.09766    10585.37695
  10866.0     0.0000920    9746.77051    10480.85059
  10718.0     0.0000933    9746.44434    10384.83203
  10717.0     0.0000933    9746.11719    10300.29785
  10728.0     0.0000932    9745.79199    10226.99609
  10696.0     0.0000935    9745.46582    10164.40430
  10662.0     0.0000938    9745.14063    10111.63770
  10617.0     0.0000942    9744.81543    10067.69434
  10480.0     0.0000954    9744.48926    10031.46387
  10423.0     0.0000959    9744.16504    10001.79395
  10442.0     0.0000958    9743.83984    9977.59961
  10587.0     0.0000945    9743.51563    9957.87500
  10623.0     0.0000941    9743.19141    9943.05371
  10432.0     0.0000959    9742.86816    9929.76563
  10371.0     0.0000964    9742.54395    9918.69922
  10353.0     0.0000966    9742.22168    9909.37207
  10294.0     0.0000971    9741.89844    9895.79297
  10299.0     0.0000971    9741.57422    9888.93359
  10201.0     0.0000980    9741.25195    9882.92578
  10227.0     0.0000978    9740.92969    9877.60059
  10282.0     0.0000973    9740.60840    9872.84180
  10229.0     0.0000978    9740.28613    9868.55859
  10212.0     0.0000979    9739.96387    9864.68066
  10179.0     0.0000982    9739.64258    9861.15430
  10144.0     0.0000986    9739.32227    9857.94141
  10262.0     0.0000974    9739.00098    9855.00391
  10168.0     0.0000983    9738.67969    9849.53418
  10226.0     0.0000978    9738.35938    9847.09375
  10293.0     0.0000972    9738.04004    9844.86035
  10367.0     0.0000965    9737.71875    9842.81055
  10310.0     0.0000970    9737.40039    9840.93555
  10167.0     0.0000984    9737.07910    9839.21680
  10143.0     0.0000986    9736.75977    9837.64063
  10160.0     0.0000984    9736.44141    9836.20215
  10133.0     0.0000987    9736.12207    9834.88672
  10056.0     0.0000994    9735.80371    9833.68945
  10141.0     0.0000986    9735.48438    9832.59961
  9933.0      0.0001007    9735.16699    9831.61621
  10058.0     0.0000994    9734.84961    9830.72949
  10266.0     0.0000974    9734.53223    9829.93457
  10155.0     0.0000985    9734.21387    9829.22168
  9981.0      0.0001002    9733.89648    9828.59375
  10071.0     0.0000993    9733.58105    9828.04883
  9885.0      0.0001012    9733.26465    9827.57324
  9900.0      0.0001010    9732.94629    9827.17090
  9977.0      0.0001002    9732.63086    9826.83887
  9815.0      0.0001019    9732.31543    9826.57520
  9921.0      0.0001008    9732.00000    9826.37695
  10052.0     0.0000995    9731.68359    9826.24121
  10137.0     0.0000986    9731.36816    9826.16797
  9971.0      0.0001003    9731.05371    9826.15430
  9754.0      0.0001025    9730.73828    9826.20215
  9808.0      0.0001020    9730.42383    9826.29980
  9733.0      0.0001027    9730.10938    9826.46582
  9828.0      0.0001018    9729.79590    9826.68359
  9846.0      0.0001016    9729.48145    9826.96094
  9893.0      0.0001011    9729.16797    9827.29199
  9951.0      0.0001005    9728.85449    9827.67676
  10008.0     0.0000999    9728.54102    9828.12012
  9991.0      0.0001001    9728.22754    9828.62109
  9935.0      0.0001007    9727.91602    9829.17871
  9917.0      0.0001008    9727.60352    9829.79395
  9891.0      0.0001011    9727.29102    9830.46484
  9897.0      0.0001010    9726.97852    9831.19531
  9987.0      0.0001001    9726.66602    9831.98535
  10027.0     0.0000997    9726.35449    9832.83496
  9933.0      0.0001007    9726.04492    9833.74707
  9821.0      0.0001018    9725.73340    9834.72461
  9796.0      0.0001021    9725.42188    9835.75879
  9799.0      0.0001021    9725.11133    9836.86230
  9762.0      0.0001024    9724.79980    9838.03223
  9672.0      0.0001034    9724.49023    9839.27148
  9710.0      0.0001030    9724.18066    9840.58105
  9803.0      0.0001020    9723.87109    9841.96582
  9714.0      0.0001029    9723.56055    9843.42383
  9673.0      0.0001034    9723.25098    9844.96094
  9729.0      0.0001028    9722.94336    9846.57813
  9750.0      0.0001026    9722.63379    9848.27930
  9616.0      0.0001040    9722.32520    9850.06641
  9529.0      0.0001049    9722.01660    9851.94238
  9794.0      0.0001021    9721.70801    9853.91309
  9821.0      0.0001018    9721.40137    9855.98145
  9589.0      0.0001043    9721.09277    9858.15137
  9729.0      0.0001028    9720.78516    9860.42480
  9826.0      0.0001018    9720.47754    9862.80664
  9863.0      0.0001014    9720.17090    9865.30566
  9711.0      0.0001030    9719.86426    9867.92773
  9738.0      0.0001027    9719.55762    9870.67383
  9822.0      0.0001018    9719.25195    9873.55566
  9635.0      0.0001038    9718.94531    9881.36719
  9755.0      0.0001025    9718.63965    9884.56738
  9905.0      0.0001010    9718.33496    9887.91797
  9936.0      0.0001006    9718.02930    9891.42969
  9796.0      0.0001021    9717.72363    9895.11328
  9730.0      0.0001028    9717.41797    9898.97363
  9707.0      0.0001030    9717.11328    9903.02441
  9661.0      0.0001035    9716.80859    9907.27832
  9790.0      0.0001021    9716.50488    9911.74414
  10006.0     0.0000999    9716.20117    9916.43066
  9899.0      0.0001010    9715.89648    9921.35840
  9813.0      0.0001019    9715.59277    9928.92188
  9880.0      0.0001012    9715.28809    9934.38477
  9874.0      0.0001013    9714.98730    9940.13477
  9929.0      0.0001007    9714.68457    9946.18555
  10058.0     0.0000994    9714.38086    9952.55957
  9934.0      0.0001007    9714.07813    9959.28125
  9900.0      0.0001010    9713.77441    9966.36816
  9738.0      0.0001027    9713.47363    9973.85547
  9665.0      0.0001035    9713.17188    9981.83984
  9850.0      0.0001015    9712.87012    9990.20215
  9796.0      0.0001021    9712.56738    9999.04590
  9811.0      0.0001019    9712.26758    10008.41797
  10086.0     0.0000991    9711.96582    10018.34961
  10045.0     0.0000996    9711.66602    10028.89648
  9979.0      0.0001002    9711.36523    10040.09473
  9976.0      0.0001002    9711.06445    10052.00488
  9840.0      0.0001016    9710.76367    10064.68848
  9816.0      0.0001019    9710.46387    10078.21289
  9898.0      0.0001010    9710.16602    10092.81445
  9887.0      0.0001011    9709.86621    10106.40332
  9982.0      0.0001002    9709.56738    10122.92676
  10064.0     0.0000994    9709.26660    10140.64355
  10090.0     0.0000991    9708.96777    10159.65723
  10084.0     0.0000992    9708.66992    10180.10156
  10144.0     0.0000986    9708.37207    10202.13184
  10180.0     0.0000982    9708.07324    10225.89844
  10189.0     0.0000981    9707.77539    10251.62109
  10143.0     0.0000986    9707.47656    10279.51758
  10286.0     0.0000972    9707.18066    10309.86035
  10333.0     0.0000968    9706.88281    10342.99707
  10314.0     0.0000970    9706.58496    10379.42188
  10450.0     0.0000957    9706.28809    10419.52539
  10570.0     0.0000946    9705.99219    10464.08594
  10796.0     0.0000926    9705.69629    10514.02539
  10961.0     0.0000912    9705.39941    10570.64063
  11052.0     0.0000905    9705.10352    10635.58984
  11174.0     0.0000895    9704.80762    10711.18066
  11387.0     0.0000878    9704.51270    10800.41992
  11317.0     0.0000884    9704.21680    10907.21973
  11579.0     0.0000864    9703.92188    11036.71191
  11954.0     0.0000837    9703.62598    11195.14844
  12315.0     0.0000812    9703.33301    11390.36230
  12500.0     0.0000800    9703.03711    11631.41016
  12697.0     0.0000788    9702.74414    11928.57031
  13120.0     0.0000762    9702.44824    12293.30664
  13664.0     0.0000732    9702.15527    12737.10254
  14024.0     0.0000713    9701.86035    13271.56836
  14323.0     0.0000698    9701.56934    13906.65234
  15000.0     0.0000667    9701.27539    14648.37402
  15487.0     0.0000646    9700.98242    15504.08301
  16163.0     0.0000619    9700.68945    16471.04492
  16800.0     0.0000595    9700.39648    17542.75977
  17675.0     0.0000566    9700.10449    18704.14844
  18529.0     0.0000540    9699.81250    19930.59375
  19830.0     0.0000504    9699.52051    21187.01563
  21078.0     0.0000474    9699.22852    22423.83008
  22223.0     0.0000450    9698.93652    23579.88477
  23596.0     0.0000424    9698.64551    24584.30859
  24817.0     0.0000403    9698.35547    25367.81445
  25120.0     0.0000398    9698.06348    25881.98828
  25177.0     0.0000397    9697.77344    26108.46875
  24300.0     0.0000412    9697.48242    26067.98047
  23034.0     0.0000434    9697.19141    25810.61328
  21964.0     0.0000455    9696.90234    25399.22461
  21388.0     0.0000468    9696.61328    24891.93945
  20733.0     0.0000482    9696.32227    24331.93555
  20501.0     0.0000488    9696.03320    23742.03516
  20401.0     0.0000490    9695.74414    23126.31055
  20349.0     0.0000491    9695.45508    22475.15039
  20308.0     0.0000492    9695.16602    21780.03516
  20027.0     0.0000499    9694.87695    21016.27930
  19437.0     0.0000514    9694.58984    20193.94531
  18761.0     0.0000533    9694.30176    19325.36719
  17826.0     0.0000561    9694.01367    18438.09766
  16863.0     0.0000593    9693.72656    17559.93555
  16101.0     0.0000621    9693.43848    16716.69922
  15606.0     0.0000641    9693.14941    15927.46484
  15025.0     0.0000666    9692.86426    15206.03027
  14577.0     0.0000686    9692.57715    14560.88086
  14192.0     0.0000705    9692.29102    13996.19043
  13748.0     0.0000727    9692.00391    13513.97070
  13529.0     0.0000739    9691.71680    13117.24316
  13258.0     0.0000754    9691.43066    12798.17090
  13192.0     0.0000758    9691.14648    12556.04883
  13243.0     0.0000755    9690.86035    12388.54883
  13158.0     0.0000760    9690.57520    12292.54492
  13079.0     0.0000765    9690.28809    12264.77832
  13073.0     0.0000765    9690.00391    12302.20020
  13086.0     0.0000764    9689.71875    12401.71191
  13167.0     0.0000759    9689.43359    12560.14746
  13245.0     0.0000755    9689.15039    12773.67676
  13337.0     0.0000750    9688.86621    13037.70898
  13521.0     0.0000740    9688.58203    13345.98340
  13511.0     0.0000740    9688.29883    13690.08496
  13772.0     0.0000726    9688.01465    14059.34863
  14004.0     0.0000714    9687.73047    14439.88965
  14272.0     0.0000701    9687.44824    14815.68262
  14333.0     0.0000698    9687.16504    15168.57227
  14502.0     0.0000690    9686.88184    15479.87109
  14540.0     0.0000688    9686.59961    15732.09375
  14731.0     0.0000679    9686.31738    15910.37402
  14958.0     0.0000669    9686.03516    16005.54395
  14980.0     0.0000668    9685.75195    16016.20996
  14990.0     0.0000667    9685.47168    15949.80957
  15001.0     0.0000667    9685.19043    15820.40820
  14772.0     0.0000677    9684.90820    15644.78613
  14683.0     0.0000681    9684.62695    15438.04395
  14319.0     0.0000698    9684.34570    15211.27051
  14158.0     0.0000706    9684.06543    14970.76172
  13927.0     0.0000718    9683.78516    14718.43262
  13522.0     0.0000740    9683.50488    14453.61426
  13425.0     0.0000745    9683.22461    14174.23633
  13434.0     0.0000744    9682.94434    13879.26074
  13105.0     0.0000763    9682.66406    13570.23340
  12877.0     0.0000777    9682.38477    13251.63184
  12450.0     0.0000803    9682.10547    12930.80664
  12258.0     0.0000816    9681.82715    12615.62012
  12209.0     0.0000819    9681.54785    12313.49805
  11720.0     0.0000853    9681.26953    12030.20996
  11664.0     0.0000857    9680.98926    11769.41309
  11411.0     0.0000876    9680.71094    11533.38184
  11231.0     0.0000890    9680.43262    11322.77344
  11126.0     0.0000899    9680.15527    11137.41992
  11068.0     0.0000904    9679.87891    10976.37207
  11073.0     0.0000903    9679.60059    10837.97852
  10937.0     0.0000914    9679.32324    10720.40332
  10821.0     0.0000924    9679.04590    10621.41016
  10715.0     0.0000933    9678.76758    10538.77246
  10619.0     0.0000942    9678.49219    10470.27051
  10660.0     0.0000938    9678.21484    10413.70996
  10715.0     0.0000933    9677.93945    10367.16602
  10612.0     0.0000942    9677.66309    10329.21094
  10572.0     0.0000946    9677.38672    10297.66797
  10575.0     0.0000946    9677.11133    10271.63281
  10445.0     0.0000957    9676.83496    10250.06836
  10398.0     0.0000962    9676.55957    10232.16895
  10380.0     0.0000963    9676.28418    10216.47852
  10394.0     0.0000962    9676.00977    10204.13867
  10373.0     0.0000964    9675.73535    10193.97461
  10387.0     0.0000963    9675.46094    10185.70410
  10378.0     0.0000964    9675.18555    10179.13770
  10416.0     0.0000960    9674.91211    10174.12891
  10410.0     0.0000961    9674.63770    10170.58887
  10383.0     0.0000963    9674.36230    10168.62402
  10445.0     0.0000957    9674.09082    10167.85742
  10422.0     0.0000960    9673.81641    10168.44531
  10295.0     0.0000971    9673.54395    10169.99609
  10370.0     0.0000964    9673.27051    10173.34863
  10368.0     0.0000965    9672.99707    10178.14844
  10303.0     0.0000971    9672.72559    10184.47949
  10259.0     0.0000975    9672.45215    10192.44043
  10193.0     0.0000981    9672.18066    10202.19727
  10241.0     0.0000976    9671.90820    10213.94434
  10322.0     0.0000969    9671.63672    10227.96191
  10524.0     0.0000950    9671.36426    10244.64160
  10582.0     0.0000945    9671.09277    10264.48340
  10444.0     0.0000957    9670.82227    10288.19727
  10477.0     0.0000954    9670.54980    10316.70898
  10630.0     0.0000941    9670.27930    10353.01367
  10691.0     0.0000935    9670.00977    10395.15723
  10929.0     0.0000915    9669.73926    10446.90039
  10994.0     0.0000910    9669.46777    10510.78125
  10908.0     0.0000917    9669.19824    10589.80957
  11234.0     0.0000890    9668.92773    10687.52148
  11154.0     0.0000897    9668.65723    10808.00391
  11650.0     0.0000858    9668.38867    10955.61914
  11380.0     0.0000879    9668.12012    11135.06543
  11617.0     0.0000861    9667.85059    11350.86328
  12106.0     0.0000826    9667.58203    11607.12402
  12419.0     0.0000805    9667.31250    11907.40137
  12561.0     0.0000796    9667.04492    12254.63477
  12792.0     0.0000782    9666.77441    12647.80371
  13033.0     0.0000767    9666.50586    13086.14063
  13561.0     0.0000737    9666.23828    13565.30176
  13848.0     0.0000722    9665.97168    14078.14844
  14303.0     0.0000699    9665.70313    14613.08984
  14688.0     0.0000681    9665.43555    15154.55664
  15139.0     0.0000661    9665.16895    15681.48047
  15526.0     0.0000644    9664.90137    16168.16602
  16231.0     0.0000616    9664.63379    16586.79492
  17037.0     0.0000587    9664.36719    16910.85742
  17569.0     0.0000569    9664.10059    17121.98047
  18230.0     0.0000549    9663.83594    17214.33789
  18552.0     0.0000539    9663.56934    17196.50391
  18899.0     0.0000529    9663.30273    17088.08789
  18444.0     0.0000542    9663.03711    16913.62891
  17568.0     0.0000569    9662.77148    16696.28125
  16853.0     0.0000593    9662.50488    16453.82617
  16046.0     0.0000623    9662.24023    16196.76758
  15426.0     0.0000648    9661.97461    15928.02832
  15098.0     0.0000662    9661.71191    15645.09473
  15061.0     0.0000664    9661.44629    15342.16504
  14991.0     0.0000667    9661.18262    15014.31543
  15021.0     0.0000666    9660.91699    14660.49512
  15073.0     0.0000663    9660.65332    14284.67480
  14814.0     0.0000675    9660.38965    13895.74805
  14236.0     0.0000702    9660.12500    13504.39160
  13613.0     0.0000735    9659.86133    13121.36914
  13113.0     0.0000763    9659.59863    12755.60742
  12621.0     0.0000792    9659.33691    12413.33691
  12153.0     0.0000823    9659.07227    12098.90723
  11750.0     0.0000851    9658.80957    11814.41699
  11405.0     0.0000877    9658.54590    11560.77637
  11146.0     0.0000897    9658.28516    11337.73047
  10879.0     0.0000919    9658.02148    11143.97168
  10802.0     0.0000926    9657.75977    10977.80371
  10766.0     0.0000929    9657.49902    10836.84668
  10812.0     0.0000925    9657.23730    10718.57422
  10701.0     0.0000934    9656.97559    10620.29492
  10492.0     0.0000953    9656.71387    10539.24023
  10282.0     0.0000973    9656.45313    10472.86328
  10213.0     0.0000979    9656.19238    10418.72070
  10294.0     0.0000971    9655.92969    10374.70313
  10100.0     0.0000990    9655.66992    10338.97266
  10163.0     0.0000984    9655.41113    10309.95508
  10140.0     0.0000986    9655.14941    10286.39551
  10165.0     0.0000984    9654.89063    10267.25781
  10294.0     0.0000971    9654.62988    10251.75586
  10164.0     0.0000984    9654.37012    10239.27344
  9987.0      0.0001001    9654.11035    10229.33008
  10058.0     0.0000994    9653.85059    10221.59473
  10060.0     0.0000994    9653.59180    10215.79492
  10030.0     0.0000997    9653.33301    10211.75488
  10006.0     0.0000999    9653.07520    10209.33105
  10049.0     0.0000995    9652.81543    10208.43555
  10162.0     0.0000984    9652.55762    10208.99902
  9952.0      0.0001005    9652.29980    10210.98828
  10016.0     0.0000998    9652.04199    10214.39453
  10109.0     0.0000989    9651.78320    10219.19922
  10033.0     0.0000997    9651.52539    10225.43262
  9832.0      0.0001017    9651.26758    10233.12695
  10065.0     0.0000994    9651.01074    10242.33398
  10171.0     0.0000983    9650.75391    10253.10449
  9992.0      0.0001001    9650.49805    10265.53613
  10084.0     0.0000992    9650.24023    10279.73438
  10078.0     0.0000992    9649.98340    10295.83008
  10042.0     0.0000996    9649.72656    10313.99902
  10230.0     0.0000978    9649.47070    10334.44922
  10203.0     0.0000980    9649.21484    10357.46680
  10214.0     0.0000979    9648.95898    10383.41016
  10292.0     0.0000972    9648.70313    10412.74707
  10327.0     0.0000968    9648.44824    10446.12207
  10296.0     0.0000971    9648.19238    10484.35840
  10420.0     0.0000960    9647.93750    10529.06250
  10452.0     0.0000957    9647.68262    10580.68652
  10470.0     0.0000955    9647.42676    10641.60840
  10607.0     0.0000943    9647.17188    10714.29980
  10680.0     0.0000936    9646.91797    10801.80762
  10636.0     0.0000940    9646.66309    10907.90332
  10638.0     0.0000940    9646.41016    11037.22266
  10679.0     0.0000936    9646.15625    11195.08008
  10755.0     0.0000930    9645.90234    11387.70313
  10877.0     0.0000919    9645.64844    11621.81543
  11046.0     0.0000905    9645.39551    11904.47949
  11019.0     0.0000908    9645.14160    12243.04688
  11029.0     0.0000907    9644.88867    12644.13379
  11233.0     0.0000890    9644.63672    13114.09375
  11506.0     0.0000869    9644.38379    13656.64648
  11807.0     0.0000847    9644.13184    14274.00391
  12275.0     0.0000815    9643.87891    14965.80957
  12976.0     0.0000771    9643.62695    15727.37793
  13867.0     0.0000721    9643.37500    16550.50195
  15086.0     0.0000663    9643.12207    17421.23438
  17065.0     0.0000586    9642.87207    18320.50000
  19550.0     0.0000512    9642.62012    19218.41211
  22425.0     0.0000446    9642.36816    20081.22070
  25593.0     0.0000391    9642.11719    20868.21289
  28262.0     0.0000354    9641.86621    21535.55664
  29632.0     0.00003375   9641.61621    22044.31250
  29060.0     0.00003441   9641.36426    22369.41602
  27033.0     0.0000370    9641.11426    22505.49805
  24793.0     0.0000403    9640.86426    22468.58008
  22805.0     0.0000439    9640.61426    22293.57813
  21175.0     0.0000472    9640.36426    22012.08594
  20509.0     0.0000488    9640.11426    21663.14648
  20166.0     0.0000496    9639.86426    21274.25391
  20094.0     0.0000498    9639.61523    20862.57813
  20664.0     0.0000484    9639.36719    20432.09961
  21592.0     0.0000463    9639.11719    19980.45508
  21845.0     0.0000458    9638.86914    19499.26172
  21731.0     0.0000460    9638.62012    18981.01758
  20558.0     0.0000486    9638.37207    18422.81445
  18916.0     0.0000529    9638.12305    17829.93750
  17377.0     0.0000575    9637.87500    17214.79883
  16237.0     0.0000616    9637.62695    16593.28516
  15171.0     0.0000659    9637.37891    15983.91797
  14240.0     0.0000702    9637.13086    15397.20703
  13561.0     0.0000737    9636.88477    14845.64941
  13018.0     0.0000768    9636.63770    14336.58594
  12506.0     0.0000800    9636.38965    13874.07129
  12043.0     0.0000830    9636.14258    13460.46289
  11655.0     0.0000858    9635.89551    13095.85156
  11396.0     0.0000878    9635.64941    12779.19824
  11125.0     0.0000899    9635.40234    12508.05176
  11078.0     0.0000903    9635.15625    12278.53516
  10960.0     0.0000912    9634.90918    12086.06348
  10924.0     0.0000915    9634.66504    11925.10547
  10721.0     0.0000933    9634.41992    11790.01367
  10817.0     0.0000924    9634.17480    11675.33594
  10665.0     0.0000938    9633.92773    11576.27148
  10665.0     0.0000938    9633.68262    11489.25488
  10665.0     0.0000938    9633.43750    11411.80469
  10624.0     0.0000941    9633.19238    11342.53809
  10497.0     0.0000953    9632.94727    11280.70215
  10419.0     0.0000960    9632.70313    11225.79785
  10524.0     0.0000950    9632.45801    11177.44531
  10611.0     0.0000942    9632.21387    11135.09766
  10503.0     0.0000952    9631.97168    11098.12207
  10418.0     0.0000960    9631.72754    11065.79785
  10451.0     0.0000957    9631.48340    11037.38477
  10642.0     0.0000940    9631.24023    11012.36523
  10692.0     0.0000935    9630.99609    10983.81934
  10847.0     0.0000922    9630.75293    10965.21777
  10838.0     0.0000923    9630.50977    10950.25488
  10753.0     0.0000930    9630.26758    10939.48047
  10683.0     0.0000936    9630.02441    10933.53223
  10877.0     0.0000919    9629.78223    10933.01855
  11008.0     0.0000908    9629.53906    10938.52832
  10972.0     0.0000911    9629.29688    10951.00586
  11146.0     0.0000897    9629.05469    10970.34277
  11213.0     0.0000892    9628.81445    10997.64941
  11317.0     0.0000884    9628.57129    11033.86719
  11424.0     0.0000875    9628.33008    11080.21484
  11578.0     0.0000864    9628.08887    11138.30664
  11696.0     0.0000855    9627.84668    11210.28809
  11912.0     0.0000839    9627.60547    11298.94629
  12172.0     0.0000822    9627.36523    11407.95605
  12399.0     0.0000807    9627.12500    11541.91504
  12696.0     0.0000788    9626.88379    11706.50781
  13034.0     0.0000767    9626.64355    11908.81641
  13411.0     0.0000746    9626.40430    12156.97949
  13900.0     0.0000719    9626.16309    12460.83008
  14340.0     0.0000697    9625.92285    12830.54297
  14852.0     0.0000673    9625.68262    13277.54297
  15355.0     0.0000651    9625.44434    13813.79785
  15962.0     0.0000626    9625.20508    14450.43262
  16729.0     0.0000598    9624.96582    15198.20117
  17704.0     0.0000565    9624.72559    16065.34766
  18246.0     0.0000548    9624.48828    17057.11328
  18947.0     0.0000528    9624.25000    18175.64063
  19988.0     0.0000500    9624.00977    19416.82813
  21044.0     0.0000475    9623.77148    20771.79102
  22077.0     0.0000453    9623.53320    22223.15430
  23215.0     0.0000431    9623.29492    23744.65234
  24584.0     0.0000407    9623.05664    25301.06641
  25777.0     0.0000388    9622.81836    26844.00977
  26835.0     0.0000373    9622.58105    28315.49609
  27750.0     0.0000360    9622.34277    29647.46094
  29150.0     0.00003431   9622.10547    30770.12305
  29953.0     0.00003339   9621.87012    31623.75977
  30511.0     0.00003278   9621.63281    32169.27930
  30306.0     0.00003300   9621.39551    32399.36328
  29843.0     0.00003351   9621.15820    32338.22461
  29008.0     0.00003447   9620.92285    32034.56250
  28269.0     0.0000354    9620.68555    31547.77148
  27587.0     0.0000362    9620.44922    30935.44922
  26646.0     0.0000375    9620.21387    30242.91602
  26059.0     0.0000384    9619.97754    29499.54492
  25591.0     0.0000391    9619.74121    28717.74805
  25340.0     0.0000395    9619.50586    27894.95898
  24904.0     0.0000402    9619.27148    27020.88477
  24054.0     0.0000416    9619.03711    26083.87109
  23598.0     0.0000424    9618.80176    25076.59961
  22884.0     0.0000437    9618.56641    24005.50000
  21892.0     0.0000457    9618.33203    22886.68945
  20943.0     0.0000477    9618.09766    21745.54688
  19861.0     0.0000503    9617.86230    20608.84375
  18931.0     0.0000528    9617.62891    19502.38281
  17973.0     0.0000556    9617.39355    18447.22852
  17158.0     0.0000583    9617.16113    17457.92578
  16463.0     0.0000607    9616.92676    16544.98438
  15647.0     0.0000639    9616.69238    15713.39746
  15091.0     0.0000663    9616.46094    14965.48828
  14618.0     0.0000684    9616.22754    14300.74219
  14110.0     0.0000709    9615.99414    13716.40820
  13586.0     0.0000736    9615.76172    13207.50195
  13135.0     0.0000761    9615.52734    12768.52539
  12832.0     0.0000779    9615.29492    12390.46094
  12533.0     0.0000798    9615.06250    12071.98340
  12250.0     0.0000816    9614.83105    11803.13867
  11985.0     0.0000834    9614.59766    11577.23242
  11754.0     0.0000851    9614.36523    11386.14551
  11570.0     0.0000864    9614.13477    11227.10059
  11296.0     0.0000885    9613.90332    11093.33105
  11282.0     0.0000886    9613.67188    10980.21191
  11031.0     0.0000907    9613.44043    10883.94922
  10813.0     0.0000925    9613.20898    10801.28906
  10756.0     0.0000930    9612.97754    10729.66602
  10440.0     0.0000958    9612.74707    10666.74316
  10619.0     0.0000942    9612.51660    10611.34863
  10574.0     0.0000946    9612.28613    10561.97559
  10476.0     0.0000955    9612.05566    10517.57813
  10277.0     0.0000973    9611.82520    10476.64258
  10188.0     0.0000982    9611.59473    10441.35156
  10268.0     0.0000974    9611.36523    10407.93555
  10047.0     0.0000995    9611.13477    10377.28125
  10124.0     0.0000988    9610.90527    10349.07520
  10094.0     0.0000991    9610.67676    10323.07324
  10183.0     0.0000982    9610.44629    10299.08203
  10354.0     0.0000966    9610.21777    10276.91992
  10129.0     0.0000987    9609.98926    10256.84863
  9975.0      0.0001003    9609.75977    10237.93359
  10015.0     0.0000999    9609.53125    10220.47070
  10228.0     0.0000978    9609.30176    10204.36523
  9966.0      0.0001003    9609.07422    10189.53809
  10056.0     0.0000994    9608.84570    10175.91504
  10134.0     0.0000987    9608.61719    10163.43457
  9804.0      0.0001020    9608.39063    10152.05176
  9897.0      0.0001010    9608.16309    10141.72949
  10094.0     0.0000991    9607.93457    10132.42969
  10074.0     0.0000993    9607.70703    10124.15234
  10058.0     0.0000994    9607.47949    10119.93750
  9943.0      0.0001006    9607.25293    10113.71973
  9881.0      0.0001012    9607.02539    10108.75391
  10045.0     0.0000996    9606.79883    10104.70801
  10070.0     0.0000993    9606.57227    10101.87207
  10090.0     0.0000991    9606.34473    10100.35352
  10154.0     0.0000985    9606.11914    10100.31543
  10098.0     0.0000990    9605.89160    10101.95898
  10010.0     0.0000999    9605.66602    10105.54004
  10075.0     0.0000993    9605.44141    10111.36426
  10159.0     0.0000984    9605.21582    10119.78125
  10185.0     0.0000982    9604.98926    10131.20410
  10328.0     0.0000968    9604.76367    10146.05957
  10310.0     0.0000970    9604.53809    10164.83691
  10226.0     0.0000978    9604.31348    10187.99414
  10276.0     0.0000973    9604.08887    10216.00977
  10402.0     0.0000961    9603.86328    10249.28320
  10434.0     0.0000958    9603.63770    10288.12891
  10444.0     0.0000957    9603.41406    10332.78027
  10517.0     0.0000951    9603.18945    10383.25879
  10568.0     0.0000946    9602.96484    10439.44922
  10654.0     0.0000939    9602.74121    10500.97266
  10628.0     0.0000941    9602.51855    10567.14355
  10721.0     0.0000933    9602.29395    10637.02051
  10857.0     0.0000921    9602.07031    10709.19922
  10971.0     0.0000911    9601.84668    10781.94336
  10975.0     0.0000911    9601.62305    10853.03711
  10915.0     0.0000916    9601.40039    10919.98633
  11017.0     0.0000908    9601.17676    10980.30664
  11243.0     0.0000889    9600.95410    11031.88086
  11461.0     0.0000873    9600.73145    11073.58887
  11417.0     0.0000876    9600.50879    11105.60840
  11486.0     0.0000871    9600.28516    11129.60059
  11497.0     0.0000870    9600.06348    11148.44336
  11433.0     0.0000875    9599.84082    11165.73730
  11351.0     0.0000881    9599.62012    11185.32617
  11583.0     0.0000863    9599.39844    11210.88086
  11640.0     0.0000859    9599.17578    11245.66406
  11730.0     0.0000853    9598.95508    11292.50977
  11832.0     0.0000845    9598.73438    11353.73438
  12089.0     0.0000827    9598.51172    11431.34766
  12040.0     0.0000831    9598.29102    11527.10352
  12295.0     0.0000813    9598.06934    11642.68750
  12401.0     0.0000806    9597.84961    11779.90137
  12721.0     0.0000786    9597.62793    11940.35449
  12782.0     0.0000782    9597.40820    12125.52246
  12792.0     0.0000782    9597.18750    12336.03516
  13114.0     0.0000763    9596.96680    12571.39551
  13253.0     0.0000755    9596.74707    12829.84277
  13215.0     0.0000757    9596.52734    13107.55176
  13548.0     0.0000738    9596.30762    13396.30957
  13731.0     0.0000728    9596.08789    13693.29688
  13975.0     0.0000716    9595.86914    13985.31348
  14430.0     0.0000693    9595.64941    14259.88184
  14693.0     0.0000681    9595.43066    14502.82910
  14754.0     0.0000678    9595.21094    14700.58301
  15091.0     0.0000663    9594.99121    14841.97070
  15157.0     0.0000660    9594.77344    14920.87598
  15124.0     0.0000661    9594.55469    14937.55469
  15084.0     0.0000663    9594.33691    14898.21387
  15038.0     0.0000665    9594.11719    14813.18555
  15061.0     0.0000664    9593.89941    14693.01758
  14837.0     0.0000674    9593.68066    14551.37988
  14545.0     0.0000688    9593.46387    14395.36035
  14244.0     0.0000702    9593.24609    14230.31738
  14120.0     0.0000708    9593.02930    14058.17383
  13892.0     0.0000720    9592.81055    13878.30176
  13816.0     0.0000724    9592.59375    13688.40234
  13645.0     0.0000733    9592.37793    13485.75098
  13501.0     0.0000741    9592.15918    13269.01563
  13457.0     0.0000743    9591.94238    13038.75879
  13358.0     0.0000749    9591.72559    12798.06348
  13048.0     0.0000766    9591.50977    12551.78125
  12826.0     0.0000780    9591.29297    12305.25195
  12492.0     0.0000801    9591.07617    12063.91211
  12231.0     0.0000818    9590.86035    11832.06250
  11988.0     0.0000834    9590.64355    11613.13965
  11698.0     0.0000855    9590.42969    11409.53027
  11493.0     0.0000870    9590.21387    11226.04785
  11338.0     0.0000882    9589.99805    11056.45996
  11180.0     0.0000894    9589.78223    10904.28711
  11029.0     0.0000907    9589.56641    10769.22363
  10796.0     0.0000926    9589.35254    10650.59570
  10703.0     0.0000934    9589.13770    10547.36133
  10644.0     0.0000939    9588.92285    10458.40039
  10563.0     0.0000947    9588.70801    10382.34277
  10450.0     0.0000957    9588.49316    10317.84473
  10291.0     0.0000972    9588.27832    10263.52539
  10214.0     0.0000979    9588.06348    10218.00879
  10268.0     0.0000974    9587.84961    10180.05176
  10376.0     0.0000964    9587.63477    10148.47266
  10214.0     0.0000979    9587.42188    10122.24609
  10138.0     0.0000986    9587.20898    10102.25391
  10189.0     0.0000981    9586.99609    10084.19336
  9995.0      0.0001001    9586.78320    10069.19824
  10090.0     0.0000991    9586.56836    10056.73730
  10106.0     0.0000990    9586.35547    10046.40039
  9929.0      0.0001007    9586.14258    10037.88184
  10068.0     0.0000993    9585.92871    10031.71680
  10037.0     0.0000996    9585.71680    10026.03809
  10032.0     0.0000997    9585.50391    10021.53027
  10034.0     0.0000997    9585.29199    10018.08398
  9887.0      0.0001011    9585.07910    10015.62305
  9929.0      0.0001007    9584.86816    10014.07520
  10032.0     0.0000997    9584.65527    10013.39844
  10004.0     0.0001000    9584.44336    10013.56445
  10056.0     0.0000994    9584.23145    10014.56250
  10121.0     0.0000988    9584.02051    10016.53418
  10107.0     0.0000989    9583.80859    10019.19238
  10031.0     0.0000997    9583.59766    10022.70215
  10202.0     0.0000980    9583.38672    10027.12109
  9989.0      0.0001001    9583.17578    10032.46582
  10179.0     0.0000982    9582.96484    10039.24707
  10213.0     0.0000979    9582.75391    10046.71191
  10089.0     0.0000991    9582.54297    10055.40039
  10078.0     0.0000992    9582.33203    10065.48730
  10299.0     0.0000971    9582.12207    10077.15918
  10234.0     0.0000977    9581.91211    10090.66211
  10073.0     0.0000993    9581.70215    10106.31055
  10102.0     0.0000990    9581.49219    10124.45801
  10191.0     0.0000981    9581.28223    10145.60938
  10272.0     0.0000974    9581.07324    10170.11035
  10310.0     0.0000970    9580.86328    10198.56934
  10289.0     0.0000972    9580.65430    10231.60742
  10323.0     0.0000969    9580.44434    10269.84277
  10307.0     0.0000970    9580.23535    10313.95605
  10386.0     0.0000963    9580.02637    10364.58984
  10328.0     0.0000968    9579.81836    10422.33496
  10395.0     0.0000962    9579.60938    10487.76855
  10296.0     0.0000971    9579.40039    10561.28027
  10404.0     0.0000961    9579.19141    10643.21387
  10564.0     0.0000947    9578.98438    10733.67383
  10724.0     0.0000932    9578.77539    10832.53906
  10769.0     0.0000929    9578.56738    10939.55664
  10729.0     0.0000932    9578.35938    11054.06348
  10836.0     0.0000923    9578.15234    11175.22559
  10978.0     0.0000911    9577.94434    11301.76172
  11163.0     0.0000896    9577.73633    11432.03906
  11427.0     0.0000875    9577.52930    11559.46680
  11718.0     0.0000853    9577.32324    11691.61035
  11978.0     0.0000835    9577.11621    11822.07910
  12137.0     0.0000824    9576.91113    11950.01660
  12420.0     0.0000805    9576.70410    12075.97852
  12478.0     0.0000801    9576.49707    12202.42480
  12286.0     0.0000814    9576.29004    12333.43945
  12400.0     0.0000806    9576.08398    12474.64551
  12518.0     0.0000799    9575.87793    12632.30762
  12587.0     0.0000794    9575.67090    12812.72363
  12923.0     0.0000774    9575.46484    13021.88574
  13357.0     0.0000749    9575.25977    13262.31934
  13733.0     0.0000728    9575.05371    13542.92578
  14119.0     0.0000708    9574.84766    13864.00000
  14513.0     0.0000689    9574.64258    14227.01074
  15071.0     0.0000664    9574.43750    14632.46680
  15619.0     0.0000640    9574.23242    15079.27344
  16046.0     0.0000623    9574.02734    15565.51660
  16570.0     0.0000604    9573.82324    16087.32813
  17042.0     0.0000587    9573.61816    16638.80664
  17421.0     0.0000574    9573.41406    17212.58398
  17818.0     0.0000561    9573.20996    17798.37305
  18058.0     0.0000554    9573.00586    18385.37305
  18452.0     0.0000542    9572.80176    18962.33008
  18878.0     0.0000530    9572.59668    19519.48047
  19092.0     0.0000524    9572.39355    20049.76172
  19362.0     0.0000516    9572.18945    20547.31445
  19598.0     0.0000510    9571.98535    21007.13867
  19807.0     0.0000505    9571.78125    21422.04102
  20053.0     0.0000499    9571.57910    21781.37109
  20586.0     0.0000486    9571.37500    22071.90234
  20792.0     0.0000481    9571.17188    22277.84961
  21536.0     0.0000464    9570.96973    22385.07617
  21849.0     0.0000458    9570.76660    22384.21875
  22275.0     0.0000449    9570.56348    22273.58789
  22620.0     0.0000442    9570.36230    22059.68750
  22464.0     0.0000445    9570.15918    21756.11523
  21764.0     0.0000459    9569.95703    21380.44336
  20667.0     0.0000484    9569.75488    20951.71289
  19698.0     0.0000508    9569.55176    20487.52539
  18649.0     0.0000536    9569.35059    20001.63672
  18039.0     0.0000554    9569.14941    19503.68359
  17290.0     0.0000578    9568.94727    18998.30469
  16930.0     0.0000591    9568.74609    18486.49805
  16501.0     0.0000606    9568.54395    17967.18750
  16320.0     0.0000613    9568.34277    17438.82227
  16175.0     0.0000618    9568.14160    16902.28906
  16012.0     0.0000625    9567.94141    16360.72363
  15999.0     0.0000625    9567.74023    15820.41797
  15535.0     0.0000644    9567.54004    15289.26855
  14960.0     0.0000668    9567.33887    14774.95020
  14228.0     0.0000703    9567.13867    14284.84180
  13471.0     0.0000742    9566.93848    13824.20508
  12993.0     0.0000770    9566.73926    13397.48340
  12631.0     0.0000792    9566.53906    13006.24512
  12202.0     0.0000820    9566.33789    12651.73047
  11958.0     0.0000836    9566.13867    12334.20410
  11671.0     0.0000857    9565.93945    12052.79980
  11300.0     0.0000885    9565.73926    11806.38672
  11120.0     0.0000899    9565.54102    11593.37988
  11232.0     0.0000890    9565.34082    11411.75098
  11139.0     0.0000898    9565.14160    11259.49707
  10962.0     0.0000912    9564.94238    11134.32520
  10822.0     0.0000924    9564.74316    11034.02441
  10704.0     0.0000934    9564.54492    10956.36328
  10627.0     0.0000941    9564.34570    10899.08496
  10638.0     0.0000940    9564.14746    10860.09180
  10633.0     0.0000940    9563.94922    10837.50195
  10708.0     0.0000934    9563.75000    10828.90430
  10802.0     0.0000926    9563.55371    10832.54297
  10734.0     0.0000932    9563.35547    10846.46582
  11073.0     0.0000903    9563.15820    10868.67188
  11203.0     0.0000893    9562.95996    10897.06738
  11490.0     0.0000870    9562.76270    10929.39551
  11759.0     0.0000850    9562.56445    10963.18945
  12061.0     0.0000829    9562.36816    10995.86133
  11963.0     0.0000836    9562.17090    11024.72461
  11887.0     0.0000841    9561.97363    11047.24609
  11764.0     0.0000850    9561.77734    11061.58984
  11530.0     0.0000867    9561.58008    11066.51172
  11438.0     0.0000874    9561.38281    11054.58789
  11429.0     0.0000875    9561.18652    11041.10840
  11198.0     0.0000893    9560.98926    11018.43164
  11217.0     0.0000892    9560.79297    10991.90918
  11113.0     0.0000900    9560.59668    10961.48926
  10892.0     0.0000918    9560.40039    10928.60840
  11257.0     0.0000888    9560.20605    10894.33984
  11244.0     0.0000889    9560.00879    10859.23145
  11237.0     0.0000890    9559.81348    10823.43848
  11259.0     0.0000888    9559.61719    10786.87500
  10953.0     0.0000913    9559.42383    10749.21680
  10880.0     0.0000919    9559.22754    10710.25781
  10803.0     0.0000926    9559.03320    10666.41504
  10660.0     0.0000938    9558.83789    10624.45410
  10693.0     0.0000935    9558.64355    10583.31836
  10621.0     0.0000942    9558.44727    10543.11523
  10679.0     0.0000936    9558.25293    10505.04297
  10693.0     0.0000935    9558.05859    10470.27051
  10503.0     0.0000952    9557.86426    10439.95020
  10447.0     0.0000957    9557.66992    10415.17285
  10367.0     0.0000965    9557.47559    10396.92285
  10405.0     0.0000961    9557.28223    10386.15527
  10380.0     0.0000963    9557.08691    10383.77246
  10378.0     0.0000964    9556.89355    10390.62012
  10461.0     0.0000956    9556.70020    10407.51270
  10483.0     0.0000954    9556.50684    10435.46680
  10479.0     0.0000954    9556.31348    10474.51953
  10497.0     0.0000953    9556.12109    10525.47949
  10637.0     0.0000940    9555.92676    10588.64648
  10585.0     0.0000945    9555.73438    10664.09277
  10536.0     0.0000949    9555.54199    10751.68164
  10558.0     0.0000947    9555.34863    10850.84473
  10730.0     0.0000932    9555.15625    10961.18359
  10978.0     0.0000911    9554.96387    11080.50488
  11061.0     0.0000904    9554.77148    11207.35254
  11062.0     0.0000904    9554.57813    11339.36621
  11118.0     0.0000899    9554.38574    11473.89648
  11336.0     0.0000882    9554.19434    11606.16895
  11551.0     0.0000866    9554.00293    11732.18164
  11738.0     0.0000852    9553.81152    11847.11230
  11940.0     0.0000838    9553.62012    11945.78906
  12185.0     0.0000821    9553.42773    12023.99902
  12258.0     0.0000816    9553.23730    12078.86133
  12273.0     0.0000815    9553.04492    12109.37012
  12164.0     0.0000822    9552.85352    12116.65820
  11852.0     0.0000844    9552.66309    12103.62402
  11632.0     0.0000860    9552.47168    12074.23535
  11513.0     0.0000869    9552.28027    12032.68066
  11482.0     0.0000871    9552.09082    11982.78516
  11252.0     0.0000889    9551.89941    11927.49902
  11343.0     0.0000882    9551.70996    11869.94727
  11316.0     0.0000884    9551.52051    11808.47949
  11356.0     0.0000881    9551.33008    11744.29785
  11284.0     0.0000886    9551.13965    11676.81543
  11322.0     0.0000883    9550.95020    11605.33301
  11212.0     0.0000892    9550.75977    11529.37988
  11314.0     0.0000884    9550.57031    11449.23535
  11294.0     0.0000885    9550.37988    11365.87012
  11162.0     0.0000896    9550.19141    11281.02344
  10950.0     0.0000913    9550.00195    11196.85938
  10847.0     0.0000922    9549.81250    11115.62695
  10835.0     0.0000923    9549.62402    11039.56348
  10819.0     0.0000924    9549.43457    10970.61816
  10686.0     0.0000936    9549.24512    10910.57715
  10626.0     0.0000941    9549.05762    10861.05664
  10398.0     0.0000962    9548.86816    10823.51270
  10545.0     0.0000948    9548.68066    10799.43750
  10592.0     0.0000944    9548.49121    10790.32129
  10489.0     0.0000953    9548.30273    10797.79004
  10406.0     0.0000961    9548.11523    10823.57422
  10465.0     0.0000956    9547.92676    10869.55176
  10672.0     0.0000937    9547.74023    10937.72754
  10589.0     0.0000944    9547.55176    11030.23242
  10534.0     0.0000949    9547.36426    11149.21973
  10804.0     0.0000926    9547.17676    11296.74609
  10809.0     0.0000925    9546.98926    11474.88086
  10848.0     0.0000922    9546.80273    11685.20801
  11044.0     0.0000905    9546.61523    11929.11328
  11420.0     0.0000876    9546.42871    12207.23730
  11697.0     0.0000855    9546.24121    12519.40332
  11995.0     0.0000834    9546.05469    12864.80859
  12239.0     0.0000817    9545.86816    13241.13574
  12795.0     0.0000782    9545.68066    13645.18848
  13574.0     0.0000737    9545.49512    14071.90430
  14342.0     0.0000697    9545.30859    14514.40723
  15245.0     0.0000656    9545.12207    14964.19141
  16107.0     0.0000621    9544.93652    15410.02832
  17209.0     0.0000581    9544.75098    15839.06055
  18217.0     0.0000549    9544.56445    16236.36328
  18549.0     0.0000539    9544.37891    16586.54688
  18466.0     0.0000542    9544.19238    16875.81250
  18302.0     0.0000546    9544.00781    17093.53516
  17696.0     0.0000565    9543.82324    17234.90625
  17188.0     0.0000582    9543.63770    17301.42383
  16897.0     0.0000592    9543.45313    17300.66016
  16529.0     0.0000605    9543.26758    17244.33008
  16307.0     0.0000613    9543.08301    17145.93555
  16092.0     0.0000621    9542.89844    17018.31836
  16038.0     0.0000624    9542.71387    16872.10742
  16217.0     0.0000617    9542.52832    16714.75781
  16586.0     0.0000603    9542.34570    16550.07422
  16737.0     0.0000597    9542.16016    16378.84277
  16596.0     0.0000603    9541.97656    16199.09473
  16381.0     0.0000610    9541.79199    16007.62207
  15831.0     0.0000632    9541.60742    15801.10156
  15452.0     0.0000647    9541.42480    15577.15137
  15115.0     0.0000662    9541.24023    15335.46875
  14804.0     0.0000675    9541.05664    15077.46875
  14362.0     0.0000696    9540.87305    14806.21973
  13845.0     0.0000722    9540.68945    14525.58789
  13504.0     0.0000741    9540.50684    14239.35449
  13305.0     0.0000752    9540.32422    13951.48340
  13147.0     0.0000761    9540.14063    13665.46191
  12738.0     0.0000785    9539.95801    13384.91992
  12672.0     0.0000789    9539.77539    13113.32227
  12211.0     0.0000819    9539.59277    12853.61035
  12085.0     0.0000827    9539.41016    12608.52930
  11969.0     0.0000835    9539.22754    12379.82617
  11658.0     0.0000858    9539.04590    12168.64160
  11751.0     0.0000851    9538.86328    11975.26172
  11652.0     0.0000858    9538.68262    11800.02051
  11457.0     0.0000873    9538.50000    11639.42285
  11275.0     0.0000887    9538.31836    11493.38672
  11106.0     0.0000900    9538.13574    11359.68945
  10886.0     0.0000919    9537.95508    11236.49902
  10811.0     0.0000925    9537.77344    11122.12500
  10892.0     0.0000918    9537.59180    11015.43066
  10735.0     0.0000932    9537.41016    10915.58203
  10453.0     0.0000957    9537.22949    10822.20020
  10518.0     0.0000951    9537.04785    10735.12305
  10414.0     0.0000960    9536.86719    10654.22461
  10315.0     0.0000969    9536.68652    10579.46680
  10321.0     0.0000969    9536.50586    10510.70801
  10240.0     0.0000977    9536.32617    10447.65234
  10254.0     0.0000975    9536.14453    10390.95898
  10241.0     0.0000976    9535.96484    10339.18262
  10227.0     0.0000978    9535.78418    10292.60352
  10054.0     0.0000995    9535.60352    10250.92676
  9927.0      0.0001007    9535.42383    10213.88184
  9880.0      0.0001012    9535.24414    10181.18848
  9791.0      0.0001021    9535.06543    10152.53027
  9852.0      0.0001015    9534.88574    10127.60938
  9852.0      0.0001015    9534.70605    10106.12012
  9771.0      0.0001023    9534.52734    10087.76172
  9821.0      0.0001018    9534.34766    10072.26074
  9884.0      0.0001012    9534.16797    10059.32227
  9935.0      0.0001007    9533.98926    10048.70605
  9843.0      0.0001016    9533.80957    10040.16992
  9716.0      0.0001029    9533.63184    10031.72949
  9758.0      0.0001025    9533.45313    10026.76758
  9788.0      0.0001022    9533.27344    10023.34668
  9779.0      0.0001023    9533.09570    10021.33105
  9797.0      0.0001021    9532.91602    10020.61719
  9849.0      0.0001015    9532.73828    10021.12207
  9985.0      0.0001002    9532.56055    10022.78906
  9990.0      0.0001001    9532.38184    10025.57324
  9946.0      0.0001005    9532.20508    10029.45801
  9971.0      0.0001003    9532.02637    10034.43652
  9973.0      0.0001003    9531.84863    10040.52246
  10030.0     0.0000997    9531.67090    10047.73828
  9932.0      0.0001007    9531.49414    10055.24219
  9959.0      0.0001004    9531.31738    10064.88477
  9912.0      0.0001009    9531.13965    10075.85645
  9931.0      0.0001007    9530.96191    10088.25781
  9947.0      0.0001005    9530.78516    10102.23145
  9987.0      0.0001001    9530.60840    10117.96680
  9944.0      0.0001006    9530.43262    10135.68848
  10067.0     0.0000993    9530.25586    10155.69238
  10154.0     0.0000985    9530.07813    10178.35449
  10078.0     0.0000992    9529.90234    10204.14160
  10316.0     0.0000969    9529.72559    10233.65918
  10100.0     0.0000990    9529.54980    10267.63281
  10208.0     0.0000980    9529.37305    10307.00488
  10232.0     0.0000977    9529.19629    10352.88965
  10126.0     0.0000988    9529.02148    10406.62012
  10095.0     0.0000991    9528.84570    10469.84570
  10148.0     0.0000985    9528.66992    10546.22363
  10185.0     0.0000982    9528.49512    10634.34863
  10103.0     0.0000990    9528.31836    10738.45215
  10248.0     0.0000976    9528.14355    10861.18652
  10209.0     0.0000980    9527.96875    11005.51758
  10267.0     0.0000974    9527.79199    11174.41699
  10306.0     0.0000970    9527.61816    11371.06250
  10458.0     0.0000956    9527.44238    11598.40820
  10308.0     0.0000970    9527.26855    11859.18457
  10579.0     0.0000945    9527.09375    12155.94238
  10632.0     0.0000941    9526.91797    12490.40527
  10860.0     0.0000921    9526.74414    12863.89258
  10922.0     0.0000916    9526.57031    13276.53906
  11337.0     0.0000882    9526.39551    13727.34375
  11694.0     0.0000855    9526.22070    14214.40723
  12085.0     0.0000827    9526.04785    14734.66992
  12762.0     0.0000784    9525.87402    15281.21973
  13647.0     0.0000733    9525.70020    15847.40332
  15141.0     0.0000660    9525.52734    16423.41016
  16978.0     0.0000589    9525.35254    16997.46680
  18862.0     0.0000530    9525.17969    17554.77734
  21078.0     0.0000474    9525.00586    18079.19141
  22603.0     0.0000442    9524.83203    18553.16602
  23336.0     0.0000429    9524.65918    18960.13477
  23689.0     0.0000422    9524.48633    19287.09766
  23268.0     0.0000430    9524.31348    19526.15234
  22475.0     0.0000445    9524.14063    19676.69141
  21153.0     0.0000473    9523.96777    19744.96484
  19776.0     0.0000506    9523.79590    19742.90234
  18602.0     0.0000538    9523.62305    19685.57617
  17836.0     0.0000561    9523.45117    19588.61523
  17667.0     0.0000566    9523.27930    19465.84570
  17622.0     0.0000567    9523.10645    19328.01367
  17792.0     0.0000562    9522.93359    19181.97461
  18208.0     0.0000549    9522.76172    19030.49023
  18706.0     0.0000535    9522.58984    18872.99414
  18997.0     0.0000526    9522.41895    18705.92383
  19178.0     0.0000521    9522.24609    18524.57227
  19232.0     0.0000520    9522.07422    18324.19141
  19041.0     0.0000525    9521.90332    18101.00195
  18612.0     0.0000537    9521.73145    17853.39063
  18050.0     0.0000554    9521.56152    17581.49414
  17180.0     0.0000582    9521.38965    17287.34375
  16374.0     0.0000611    9521.21973    16974.13867
  15702.0     0.0000637    9521.04883    16645.60156
  15012.0     0.0000666    9520.87695    16306.42090
  14399.0     0.0000694    9520.70703    15961.38770
  13691.0     0.0000730    9520.53711    15615.81348
  13408.0     0.0000746    9520.36621    15274.92285
  13057.0     0.0000766    9520.19629    14943.10547
  13028.0     0.0000768    9520.02539    14624.20898
  12772.0     0.0000783    9519.85547    14320.58105
  12665.0     0.0000790    9519.68652    14033.53027
  12522.0     0.0000799    9519.51465    13763.30957
  12423.0     0.0000805    9519.34570    13509.00195
  12267.0     0.0000815    9519.17676    13269.32227
  12234.0     0.0000817    9519.00586    13042.33691
  12166.0     0.0000822    9518.83691    12825.77148
  11738.0     0.0000852    9518.66797    12619.10742
  11750.0     0.0000851    9518.49805    12420.59961
  11558.0     0.0000865    9518.32813    12229.80469
  11165.0     0.0000896    9518.16016    12046.54785
  11169.0     0.0000895    9517.99121    11871.15332
  11116.0     0.0000900    9517.82227    11704.02832
  10755.0     0.0000930    9517.65234    11545.39941
  10646.0     0.0000939    9517.48438    11395.53223
  10601.0     0.0000943    9517.31543    11254.37109
  10494.0     0.0000953    9517.14746    11121.91309
  10342.0     0.0000967    9516.97852    10998.08789
  10288.0     0.0000972    9516.81055    10882.47266
  10208.0     0.0000980    9516.64258    10775.54590
  10394.0     0.0000962    9516.47559    10676.89551
  10285.0     0.0000972    9516.30762    10586.38867
  10046.0     0.0000995    9516.13965    10503.85742
  10037.0     0.0000996    9515.97266    10428.96973
  10127.0     0.0000987    9515.80469    10361.43457
  10031.0     0.0000997    9515.63672    10300.65234
  10056.0     0.0000994    9515.46875    10244.90234
  9952.0      0.0001005    9515.30176    10196.80469
  9868.0      0.0001013    9515.13477    10154.23633
  9732.0      0.0001028    9514.96777    10116.73340
  9687.0      0.0001032    9514.80078    10083.80664
  9746.0      0.0001026    9514.63281    10055.02148
  9697.0      0.0001031    9514.46680    10029.95996
  9605.0      0.0001041    9514.30078    10008.21094
  9657.0      0.0001036    9514.13477    9989.42188
  9737.0      0.0001027    9513.96680    9969.91113
  9797.0      0.0001021    9513.80078    9956.06152
  9786.0      0.0001022    9513.63477    9944.15039
  9789.0      0.0001022    9513.46777    9934.06934
  9844.0      0.0001016    9513.30273    9924.69824
  9748.0      0.0001026    9513.13672    9917.40918
  9739.0      0.0001027    9512.96973    9911.17285
  9881.0      0.0001012    9512.80469    9905.77539
  9817.0      0.0001019    9512.63867    9901.00098
  9781.0      0.0001022    9512.47363    9896.65723
  9844.0      0.0001016    9512.30762    9892.54199
  9646.0      0.0001037    9512.14258    9888.52832
  9582.0      0.0001044    9511.97754    9882.85547
  9636.0      0.0001038    9511.81250    9878.74316
  9588.0      0.0001043    9511.64746    9874.56641
  9628.0      0.0001039    9511.48242    9870.36035
  9621.0      0.0001039    9511.31836    9866.23438
  9626.0      0.0001039    9511.15430    9862.28711
  9628.0      0.0001039    9510.98926    9858.64160
  9638.0      0.0001038    9510.82520    9855.43750
  9473.0      0.0001056    9510.66016    9853.37793
  9641.0      0.0001037    9510.49609    9851.37305
  9585.0      0.0001043    9510.33105    9850.13770
  9648.0      0.0001036    9510.16699    9849.78711
  9757.0      0.0001025    9510.00391    9850.45215
  9704.0      0.0001031    9509.83984    9852.28223
  9927.0      0.0001007    9509.67578    9857.37207
  9789.0      0.0001022    9509.51172    9862.17969
  9685.0      0.0001033    9509.34766    9868.87793
  9789.0      0.0001022    9509.18555    9877.75000
  9726.0      0.0001028    9509.02246    9889.15234
  9587.0      0.0001043    9508.85938    9903.44238
  9637.0      0.0001038    9508.69531    9920.96094
  9709.0      0.0001030    9508.53223    9942.05371
  9631.0      0.0001038    9508.36914    9966.99902
  9823.0      0.0001018    9508.20605    9996.05957
  9913.0      0.0001009    9508.04297    10029.71289
  9700.0      0.0001031    9507.88086    10067.41895
  9832.0      0.0001017    9507.71777    10109.50781
  9825.0      0.0001018    9507.55566    10155.82227
  9861.0      0.0001014    9507.39258    10206.13770
  9724.0      0.0001028    9507.23047    10259.99707
  9863.0      0.0001014    9507.06934    10317.75391
  9877.0      0.0001012    9506.90723    10376.74121
  10030.0     0.0000997    9506.74414    10436.84473
  10130.0     0.0000987    9506.58203    10496.81836
  10058.0     0.0000994    9506.42090    10554.76953
  9943.0      0.0001006    9506.25879    10609.70801
  10023.0     0.0000998    9506.09863    10659.44043
  10136.0     0.0000987    9505.93652    10702.16406
  10151.0     0.0000985    9505.77539    10736.35645
  10073.0     0.0000993    9505.61523    10760.93066
  10034.0     0.0000997    9505.45410    10775.49512
  10046.0     0.0000995    9505.29102    10780.35254
  10028.0     0.0000997    9505.13086    10776.40039
  10066.0     0.0000993    9504.97070    10764.99219
  10032.0     0.0000997    9504.80957    10747.63672
  10039.0     0.0000996    9504.64844    10725.83691
  10128.0     0.0000987    9504.48828    10700.82324
  10057.0     0.0000994    9504.32813    10673.38184
  10042.0     0.0000996    9504.16699    10644.44336
  10033.0     0.0000997    9504.00586    10614.08496
  10040.0     0.0000996    9503.84668    10582.29395
  10096.0     0.0000990    9503.68652    10548.84570
  10002.0     0.0001000    9503.52637    10513.51172
  9906.0      0.0001009    9503.36621    10476.13574
  9981.0      0.0001002    9503.20605    10436.75977
  9983.0      0.0001002    9503.04785    10395.70605
  10020.0     0.0000998    9502.88770    10353.46582
  10030.0     0.0000997    9502.72852    10310.77637
  9795.0      0.0001021    9502.56836    10268.37695
  9825.0      0.0001018    9502.40820    10227.04395
  9841.0      0.0001016    9502.25000    10187.47754
  9817.0      0.0001019    9502.09082    10150.23828
  9776.0      0.0001023    9501.93164    10115.83105
  9774.0      0.0001023    9501.77344    10084.61719
  9807.0      0.0001020    9501.61426    10056.91016
  9681.0      0.0001033    9501.45508    10032.96484
  9773.0      0.0001023    9501.29688    10012.96191
  9820.0      0.0001018    9501.13770    9997.08203
  9895.0      0.0001011    9500.98047    9985.46680
  9928.0      0.0001007    9500.82129    9978.25195
  9934.0      0.0001007    9500.66406    9975.57910
  9909.0      0.0001009    9500.50586    9977.56934
  10022.0     0.0000998    9500.34766    9984.35254
  9855.0      0.0001015    9500.18945    9996.08398
  9973.0      0.0001003    9500.03125    10012.89355
  10121.0     0.0000988    9499.87402    10034.93262
  9985.0      0.0001002    9499.71777    10062.35938
  9993.0      0.0001001    9499.55957    10094.40918
  10193.0     0.0000981    9499.40234    10133.02344
  10050.0     0.0000995    9499.24512    10177.42285
  10214.0     0.0000979    9499.08789    10227.65625
  10359.0     0.0000965    9498.92969    10283.79297
  10327.0     0.0000968    9498.77148    10345.76953
  10455.0     0.0000956    9498.61523    10413.49219
  10691.0     0.0000935    9498.45801    10486.71289
  10825.0     0.0000924    9498.30176    10565.02734
  10715.0     0.0000933    9498.14551    10647.96387
  10762.0     0.0000929    9497.98926    10734.79980
  10915.0     0.0000916    9497.83301    10824.80957
  11015.0     0.0000908    9497.67578    10917.14551
  11232.0     0.0000890    9497.51953    11010.83105
  11165.0     0.0000896    9497.36328    11105.73535
  11157.0     0.0000896    9497.20801    11201.29395
  11369.0     0.0000880    9497.05176    11297.55176
  11447.0     0.0000874    9496.89551    11394.68945
  11348.0     0.0000881    9496.74023    11492.98340
  11445.0     0.0000874    9496.58398    11592.71582
  11643.0     0.0000859    9496.42871    11693.80273
  11660.0     0.0000858    9496.27344    11795.92188
  11682.0     0.0000856    9496.11816    11898.30273
  11915.0     0.0000839    9495.96191    11999.88770
  12120.0     0.0000825    9495.80664    12099.59668
  12224.0     0.0000818    9495.65039    12196.36523
  12184.0     0.0000821    9495.49609    12289.56641
  12301.0     0.0000813    9495.34082    12378.95801
  12491.0     0.0000801    9495.18652    12464.76367
  12544.0     0.0000797    9495.03320    12547.74219
  12463.0     0.0000802    9494.87793    12628.24219
  12428.0     0.0000805    9494.72266    12706.91016
  12375.0     0.0000808    9494.56836    12783.71484
  12274.0     0.0000815    9494.41406    12857.91797
  12166.0     0.0000822    9494.25977    12928.01367
  12074.0     0.0000828    9494.10547    12991.53613
  12187.0     0.0000821    9493.95215    13045.35547
  12293.0     0.0000813    9493.79785    13085.81738
  12408.0     0.0000806    9493.64355    13109.31543
  12600.0     0.0000794    9493.49023    13112.82813
  12644.0     0.0000791    9493.33594    13094.49902
  12573.0     0.0000795    9493.18262    13053.97168
  12567.0     0.0000796    9493.02930    12992.53125
  12618.0     0.0000793    9492.87598    12912.86719
  12298.0     0.0000813    9492.72168    12818.45801
  12059.0     0.0000829    9492.56836    12713.22070
  11695.0     0.0000855    9492.41602    12600.75586
  11502.0     0.0000869    9492.26270    12484.16992
  11274.0     0.0000887    9492.10938    12365.80078
  11297.0     0.0000885    9491.95703    12247.04590
  11098.0     0.0000901    9491.80371    12128.64844
  11246.0     0.0000889    9491.65039    12010.55371
  11152.0     0.0000897    9491.49902    11892.37793
  11069.0     0.0000903    9491.34668    11773.56836
  11008.0     0.0000908    9491.19434    11653.58105
  11033.0     0.0000906    9491.04199    11532.32813
  10867.0     0.0000920    9490.88965    11410.05273
  10729.0     0.0000932    9490.73730    11287.54590
  10593.0     0.0000944    9490.58496    11165.93848
  10594.0     0.0000944    9490.43262    11046.41992
  10370.0     0.0000964    9490.28125    10930.30371
  10509.0     0.0000952    9490.12891    10819.77832
  10370.0     0.0000964    9489.97754    10713.90430
  10227.0     0.0000978    9489.82617    10613.65039
  10170.0     0.0000983    9489.67480    10519.98242
  10123.0     0.0000988    9489.52344    10432.88867
  10138.0     0.0000986    9489.37109    10352.71582
  10006.0     0.0000999    9489.22070    10279.24316
  10040.0     0.0000996    9489.06934    10212.45996
  9976.0      0.0001002    9488.91895    10152.16992
  9933.0      0.0001007    9488.76855    10097.91113
  9844.0      0.0001016    9488.61719    10049.55762
  9828.0      0.0001018    9488.46582    10006.53906
  9712.0      0.0001030    9488.31543    9968.56738
  9819.0      0.0001018    9488.16504    9935.25098
  9809.0      0.0001019    9488.01465    9906.05762
  9788.0      0.0001022    9487.86328    9880.67285
  9916.0      0.0001008    9487.71387    9859.18652
  9857.0      0.0001015    9487.56348    9840.33008
  9804.0      0.0001020    9487.41309    9823.89844
  9782.0      0.0001022    9487.26270    9809.71680
  9844.0      0.0001016    9487.11328    9797.54102
  9932.0      0.0001007    9486.96289    9787.05371
  9936.0      0.0001006    9486.81348    9778.06348
  9801.0      0.0001020    9486.66504    9770.35840
  9710.0      0.0001030    9486.51465    9763.74023
  9829.0      0.0001017    9486.36621    9758.08789
  9939.0      0.0001006    9486.21582    9753.28613
  9758.0      0.0001025    9486.06641    9749.20898
  9678.0      0.0001033    9485.91699    9745.78613
  9740.0      0.0001027    9485.76855    9742.95117
  9724.0      0.0001028    9485.61914    9740.66211
  9682.0      0.0001033    9485.47070    9738.86914
  9672.0      0.0001034    9485.32129    9737.54199
  9792.0      0.0001021    9485.17188    9735.41699
  9794.0      0.0001021    9485.02344    9734.98438
  9822.0      0.0001018    9484.87500    9735.60449
  9780.0      0.0001022    9484.72656    9736.02832
  9803.0      0.0001020    9484.57813    9736.87988
  9826.0      0.0001018    9484.42871    9738.17090
  9806.0      0.0001020    9484.28125    9739.51953
  9833.0      0.0001017    9484.13281    9741.74902
  9808.0      0.0001020    9483.98438    9744.49805
  9774.0      0.0001023    9483.83789    9747.80664
  9836.0      0.0001017    9483.68945    9751.72852
  9660.0      0.0001035    9483.54199    9754.14746
  9830.0      0.0001017    9483.39355    9759.55371
  9710.0      0.0001030    9483.24707    9765.87305
  9655.0      0.0001036    9483.09961    9773.23145
  9820.0      0.0001018    9482.95215    9781.79785
  9947.0      0.0001005    9482.80469    9791.80859
  9661.0      0.0001035    9482.65723    9803.50391
  9587.0      0.0001043    9482.50977    9817.50977
  9818.0      0.0001019    9482.36328    9833.35449
  9804.0      0.0001020    9482.21680    9852.12402
  9845.0      0.0001016    9482.06934    9874.14258
  9730.0      0.0001028    9481.92285    9899.87598
  9765.0      0.0001024    9481.77637    9929.93262
  9689.0      0.0001032    9481.62988    9964.88672
  9759.0      0.0001025    9481.48340    10005.34180
  9848.0      0.0001015    9481.33594    10052.07422
  9985.0      0.0001002    9481.19043    10105.61230
  10034.0     0.0000997    9481.04395    10166.71387
  9979.0      0.0001002    9480.89746    10235.85254
  10219.0     0.0000979    9480.75098    10313.47363
  10189.0     0.0000981    9480.60547    10400.17578
  10179.0     0.0000982    9480.45898    10495.97070
  10288.0     0.0000972    9480.31348    10601.13965
  10457.0     0.0000956    9480.16797    10715.36133
  10626.0     0.0000941    9480.02344    10838.14355
  10822.0     0.0000924    9479.87598    10969.18262
  10889.0     0.0000918    9479.73145    11107.09961
  10944.0     0.0000914    9479.58594    11250.85938
  11226.0     0.0000891    9479.44043    11398.43555
  11438.0     0.0000874    9479.29492    11547.53125
  11838.0     0.0000845    9479.14941    11695.86328
  11993.0     0.0000834    9479.00488    11839.83594
  12200.0     0.0000820    9478.85938    11976.20313
  12441.0     0.0000804    9478.71484    12100.90918
  12557.0     0.0000796    9478.57031    12210.14551
  12561.0     0.0000796    9478.42578    12300.88770
  12542.0     0.0000797    9478.28125    12370.36816
  12464.0     0.0000802    9478.13672    12417.45508
  12276.0     0.0000815    9477.99121    12442.14258
  12142.0     0.0000824    9477.84766    12445.87109
  12106.0     0.0000826    9477.70215    12431.07129
  12031.0     0.0000831    9477.55859    12400.80566
  12060.0     0.0000829    9477.41504    12358.19141
  12088.0     0.0000827    9477.27051    12306.24316
  11787.0     0.0000848    9477.12695    12247.47559
  11716.0     0.0000854    9476.98242    12183.51172
  11839.0     0.0000845    9476.83984    12115.62695
  11916.0     0.0000839    9476.69727    12044.13867
  11988.0     0.0000834    9476.55273    11969.11035
  11865.0     0.0000843    9476.41016    11890.23438
  11670.0     0.0000857    9476.26563    11806.84375
  11558.0     0.0000865    9476.12305    11718.90918
  11459.0     0.0000873    9475.97949    11626.33594
  11346.0     0.0000881    9475.83594    11529.88672
  11395.0     0.0000878    9475.69336    11430.70215
  11103.0     0.0000901    9475.54980    11329.94238
  10971.0     0.0000911    9475.40820    11229.53418
  10810.0     0.0000925    9475.26465    11130.95313
  10864.0     0.0000920    9475.12109    11035.97266
  10520.0     0.0000951    9474.98047    10946.07227
  10706.0     0.0000934    9474.83691    10862.25781
  10624.0     0.0000941    9474.69434    10785.83203
  10514.0     0.0000951    9474.55176    10717.56348
  10630.0     0.0000941    9474.40918    10658.36719
  10664.0     0.0000938    9474.26660    10608.99805
  10689.0     0.0000936    9474.12402    10570.01758
  10365.0     0.0000965    9473.98438    10542.20605
  10469.0     0.0000955    9473.84180    10526.17480
  10751.0     0.0000930    9473.69922    10522.63574
  10540.0     0.0000949    9473.55762    10532.24902
  10613.0     0.0000942    9473.41602    10555.74902
  10605.0     0.0000943    9473.27441    10593.77734
  10640.0     0.0000940    9473.13281    10647.10156
  10791.0     0.0000927    9472.99121    10716.30078
  11031.0     0.0000907    9472.85059    10801.85352
  11171.0     0.0000895    9472.70801    10904.50000
  11178.0     0.0000895    9472.56738    11024.28516
  11416.0     0.0000876    9472.42578    11161.62402
  11797.0     0.0000848    9472.28516    11316.19922
  11725.0     0.0000853    9472.14551    11487.50488
  11805.0     0.0000847    9472.00391    11675.33594
  12160.0     0.0000822    9471.86328    11878.04590
  12322.0     0.0000812    9471.72266    12094.56055
  12378.0     0.0000808    9471.58105    12322.45313
  12613.0     0.0000793    9471.44141    12558.90332
  12813.0     0.0000780    9471.30176    12797.77930
  13014.0     0.0000768    9471.16113    13041.43457
  13076.0     0.0000765    9471.02051    13282.09668
  13144.0     0.0000761    9470.87891    13513.87402
  13245.0     0.0000755    9470.73926    13730.64941
  13541.0     0.0000738    9470.59863    13926.77051
  13658.0     0.0000732    9470.45996    14095.70020
  13620.0     0.0000734    9470.32031    14232.74707
  13619.0     0.0000734    9470.17969    14334.08887
  13660.0     0.0000732    9470.04102    14398.23242
  13609.0     0.0000735    9469.90137    14425.99121
  13685.0     0.0000731    9469.76172    14419.89648
  13691.0     0.0000730    9469.62305    14384.07617
  13602.0     0.0000735    9469.48340    14321.74805
  13543.0     0.0000738    9469.34473    14241.58984
  13389.0     0.0000747    9469.20508    14146.18164
  13426.0     0.0000745    9469.06543    14039.54785
  13390.0     0.0000747    9468.92578    13924.15820
  13228.0     0.0000756    9468.78809    13801.81445
  13112.0     0.0000763    9468.64844    13672.44141
  12993.0     0.0000770    9468.50977    13537.25000
  12896.0     0.0000775    9468.37109    13395.14746
  12719.0     0.0000786    9468.23242    13245.12598
  12622.0     0.0000792    9468.09473    13087.02344
  12478.0     0.0000801    9467.95605    12921.13086
  12421.0     0.0000805    9467.81738    12747.88379
  12332.0     0.0000811    9467.67969    12569.39746
  12033.0     0.0000831    9467.54102    12387.45117
  11899.0     0.0000840    9467.40332    12204.67285
  11686.0     0.0000856    9467.26563    12024.34961
  11586.0     0.0000863    9467.12695    11847.28223
  11596.0     0.0000862    9466.98926    11676.33887
  11264.0     0.0000888    9466.85059    11512.68066
  11098.0     0.0000901    9466.71289    11357.37207
  11075.0     0.0000903    9466.57617    11212.12695
  11190.0     0.0000894    9466.43848    11076.60352
  10786.0     0.0000927    9466.30078    10951.41406
  10755.0     0.0000930    9466.16309    10836.27344
  10650.0     0.0000939    9466.02539    10731.17383
  10572.0     0.0000946    9465.88965    10635.80176
  10574.0     0.0000946    9465.75195    10549.38965
  10689.0     0.0000936    9465.61426    10471.61816
  10512.0     0.0000951    9465.47754    10401.59375
  10247.0     0.0000976    9465.34082    10338.93848
  10371.0     0.0000964    9465.20410    10282.95215
  10209.0     0.0000980    9465.06738    10232.87500
  10082.0     0.0000992    9464.93066    10188.48535
  10008.0     0.0000999    9464.79395    10148.86914
  10188.0     0.0000982    9464.65820    10113.61426
  10108.0     0.0000989    9464.52148    10082.38574
  9962.0      0.0001004    9464.38477    10054.67969
  9950.0      0.0001005    9464.24902    10030.18555
  9982.0      0.0001002    9464.11230    10008.45898
  9982.0      0.0001002    9463.97656    9989.19238
  9983.0      0.0001002    9463.84082    9972.04395
  9863.0      0.0001014    9463.70508    9956.66113
  9807.0      0.0001020    9463.56836    9945.06348
  9830.0      0.0001017    9463.43359    9932.47656
  9809.0      0.0001019    9463.29688    9920.96875
  9670.0      0.0001034    9463.16113    9910.38574
  9695.0      0.0001031    9463.02539    9900.59570
  9681.0      0.0001033    9462.89160    9891.56738
  9704.0      0.0001031    9462.75684    9883.73633
  9833.0      0.0001017    9462.62109    9876.15137
  9867.0      0.0001013    9462.48633    9869.36133
  9751.0      0.0001026    9462.35059    9863.28418
  9679.0      0.0001033    9462.21582    9858.00391
  9686.0      0.0001032    9462.08105    9853.54785
  9761.0      0.0001024    9461.94531    9849.95020
  9749.0      0.0001026    9461.81055    9847.23438
  9724.0      0.0001028    9461.67676    9845.42773
  9647.0      0.0001037    9461.54199    9844.56250
  9603.0      0.0001041    9461.40723    9844.66113
  9682.0      0.0001033    9461.27246    9845.74219
  9729.0      0.0001028    9461.13770    9849.03711
  9674.0      0.0001034    9461.00391    9852.31348
  9703.0      0.0001031    9460.87012    9856.76074
  9721.0      0.0001029    9460.73535    9862.48438
  9662.0      0.0001035    9460.60156    9869.56738
  9752.0      0.0001025    9460.46777    9878.14551
  9740.0      0.0001027    9460.33301    9888.64551
  9831.0      0.0001017    9460.19922    9900.75586
  9813.0      0.0001019    9460.06543    9914.98730
  9893.0      0.0001011    9459.93262    9931.61035
  10012.0     0.0000999    9459.79883    9950.94922
  9983.0      0.0001002    9459.66504    9973.47754
  9951.0      0.0001005    9459.53027    9999.59863
  10268.0     0.0000974    9459.39844    10029.91992
  10129.0     0.0000987    9459.26465    10065.04395
  10216.0     0.0000979    9459.13184    10105.62695
  10303.0     0.0000971    9458.99805    10152.57617
  10547.0     0.0000948    9458.86523    10206.62598
  10504.0     0.0000952    9458.73242    10268.83301
  10408.0     0.0000961    9458.59961    10340.08105
  10379.0     0.0000963    9458.46582    10421.34277
  10726.0     0.0000932    9458.33398    10513.91309
  10886.0     0.0000919    9458.20117    10618.58301
  10979.0     0.0000911    9458.06836    10736.60352
  11277.0     0.0000887    9457.93555    10868.72266
  11496.0     0.0000870    9457.80469    11015.65234
  11485.0     0.0000871    9457.67090    11178.49512
  11582.0     0.0000863    9457.53906    11357.50098
  11639.0     0.0000859    9457.40723    11552.78809
  12019.0     0.0000832    9457.27441    11764.17871
  12187.0     0.0000821    9457.14258    11992.96191
  12309.0     0.0000812    9457.00977    12235.16992
  12641.0     0.0000791    9456.87988    12490.71094
  12707.0     0.0000787    9456.74707    12758.36133
  13129.0     0.0000762    9456.61523    13035.33691
  13431.0     0.0000745    9456.48340    13318.54297
  13737.0     0.0000728    9456.35254    13605.30469
  13761.0     0.0000727    9456.22070    13890.74219
  14074.0     0.0000711    9456.08887    14170.55273
  14297.0     0.0000699    9455.95801    14440.22559
  14426.0     0.0000693    9455.82715    14694.14355
  14392.0     0.0000695    9455.69531    14927.80469
  14574.0     0.0000686    9455.56445    15135.59766
  14632.0     0.0000683    9455.43457    15313.40039
  14949.0     0.0000669    9455.30273    15457.10547
  15016.0     0.0000666    9455.17188    15563.59473
  15034.0     0.0000665    9455.04102    15631.72266
  15021.0     0.0000666    9454.91016    15661.32227
  15313.0     0.0000653    9454.78027    15655.05664
  15157.0     0.0000660    9454.64844    15614.07129
  14811.0     0.0000675    9454.51855    15543.45313
  14743.0     0.0000678    9454.38867    15447.47070
  14608.0     0.0000685    9454.25781    15330.60059
  14419.0     0.0000694    9454.12695    15196.99219
  14378.0     0.0000696    9453.99805    15049.93652
  14159.0     0.0000706    9453.86719    14892.01270
  14036.0     0.0000712    9453.73730    14724.46094
  13959.0     0.0000716    9453.60742    14548.77344
  13840.0     0.0000723    9453.47754    14365.04883
  13700.0     0.0000730    9453.34766    14173.74609
  13375.0     0.0000748    9453.21777    13975.08984
  13287.0     0.0000753    9453.08789    13768.70801
  13244.0     0.0000755    9452.95801    13555.77344
  13073.0     0.0000765    9452.82813    13336.86816
  12939.0     0.0000773    9452.70020    13113.96973
  12788.0     0.0000782    9452.57031    12889.25684
  12637.0     0.0000791    9452.44141    12664.39551
  12326.0     0.0000811    9452.31250    12442.42090
  12107.0     0.0000826    9452.18262    12225.06836
  11933.0     0.0000838    9452.05371    12015.00293
  11709.0     0.0000854    9451.92383    11813.41113
  11576.0     0.0000864    9451.79590    11621.28320
  11446.0     0.0000874    9451.66699    11440.11426
  11280.0     0.0000887    9451.53711    11270.10938
  11313.0     0.0000884    9451.40918    11111.90527
  10981.0     0.0000911    9451.28027    10965.67578
  10875.0     0.0000920    9451.15137    10830.93359
  10812.0     0.0000925    9451.02344    10707.83105
  10765.0     0.0000929    9450.89551    10595.72070
  10789.0     0.0000927    9450.76660    10494.33496
  10701.0     0.0000934    9450.63867    10403.13672
  10457.0     0.0000956    9450.51074    10321.27051
  10438.0     0.0000958    9450.38281    10248.29980
  10395.0     0.0000962    9450.25391    10183.38379
  10426.0     0.0000959    9450.12695    10125.93750
  10424.0     0.0000959    9449.99902    10075.27344
  10202.0     0.0000980    9449.87109    10030.57324
  10234.0     0.0000977    9449.74414    9991.47754
  10138.0     0.0000986    9449.61621    9956.98047
  9976.0      0.0001002    9449.48730    9926.71387
  9860.0      0.0001014    9449.36035    9899.87891
  9994.0      0.0001001    9449.23340    9876.49707
  9815.0      0.0001019    9449.10547    9855.91797
  9975.0      0.0001003    9448.97949    9837.72070
  9946.0      0.0001005    9448.85059    9821.59668
  9928.0      0.0001007    9448.72363    9807.26855
  9977.0      0.0001002    9448.59766    9794.44922
  9896.0      0.0001011    9448.47070    9782.96289
  9702.0      0.0001031    9448.34277    9772.60059
  9653.0      0.0001036    9448.21680    9763.24023
  9674.0      0.0001034    9448.08984    9754.74902
  9654.0      0.0001036    9447.96289    9747.00586
  9764.0      0.0001024    9447.83691    9739.94336
  9931.0      0.0001007    9447.70996    9733.48438
  9745.0      0.0001026    9447.58496    9727.56348
  9787.0      0.0001022    9447.45801    9722.15039
  9825.0      0.0001018    9447.33203    9717.18359
  9814.0      0.0001019    9447.20605    9712.64355
  9668.0      0.0001034    9447.07910    9708.49805
  9605.0      0.0001041    9446.95313    9704.73145
  9702.0      0.0001031    9446.82715    9701.32617
  9660.0      0.0001035    9446.70215    9698.26855
  9632.0      0.0001038    9446.57617    9695.54395
  9578.0      0.0001044    9446.44922    9693.15234
  9489.0      0.0001054    9446.32422    9691.09473
  9511.0      0.0001051    9446.19824    9689.36816
  9570.0      0.0001045    9446.07227    9687.98438
  9574.0      0.0001044    9445.94727    9689.14063
  9594.0      0.0001042    9445.82227    9688.48535
  9547.0      0.0001047    9445.69531    9688.21875
  9514.0      0.0001051    9445.57129    9688.38281
  9715.0      0.0001029    9445.44531    9688.98926
  9709.0      0.0001030    9445.32031    9690.10449
  9620.0      0.0001040    9445.19531    9691.77637
  9595.0      0.0001042    9445.07129    9694.06250
  9544.0      0.0001048    9444.94531    9697.02734
  9558.0      0.0001046    9444.82031    9700.77246
  9556.0      0.0001046    9444.69629    9705.37012
  9585.0      0.0001043    9444.57031    9710.93848
  9495.0      0.0001053    9444.44727    9717.57227
  9682.0      0.0001033    9444.32227    9725.38379
  9643.0      0.0001037    9444.19824    9734.52148
  9428.0      0.0001061    9444.07422    9745.07129
  9523.0      0.0001050    9443.94824    9757.18652
  9621.0      0.0001039    9443.82520    9770.96582
  9492.0      0.0001054    9443.70117    9787.60352
  9548.0      0.0001047    9443.57617    9805.05176
  9626.0      0.0001039    9443.45215    9824.42871
  9539.0      0.0001048    9443.32910    9845.84570
  9610.0      0.0001041    9443.20410    9869.28809
  9643.0      0.0001037    9443.08105    9894.72559
  9814.0      0.0001019    9442.95605    9922.19824
  9646.0      0.0001037    9442.83301    9951.53711
  9671.0      0.0001034    9442.70996    9982.67578
  9679.0      0.0001033    9442.58594    10015.36426
  9619.0      0.0001040    9442.46289    10049.33105
  9740.0      0.0001027    9442.33887    10084.35352
  9914.0      0.0001009    9442.21582    10119.93555
  9752.0      0.0001025    9442.09277    10155.68457
  9706.0      0.0001030    9441.96875    10190.98340
  9864.0      0.0001014    9441.84570    10225.19043
  9989.0      0.0001001    9441.72266    10257.72266
  10024.0     0.0000998    9441.59961    10287.78516
  9870.0      0.0001013    9441.47656    10314.78027
  10012.0     0.0000999    9441.35352    10338.09766
  10039.0     0.0000996    9441.23145    10357.31445
  10186.0     0.0000982    9441.10938    10372.26660
  10147.0     0.0000986    9440.98633    10382.95605
  9927.0      0.0001007    9440.86328    10389.65039
  9866.0      0.0001014    9440.74121    10392.78613
  9921.0      0.0001008    9440.61914    10392.94922
  9925.0      0.0001008    9440.49609    10390.77246
  9871.0      0.0001013    9440.37402    10386.89648
  9827.0      0.0001018    9440.25195    10380.02344
  9960.0      0.0001004    9440.12988    10374.45313
  10083.0     0.0000992    9440.00781    10368.71875
  10102.0     0.0000990    9439.88574    10363.13379
  9931.0      0.0001007    9439.76367    10357.98926
  10010.0     0.0000999    9439.64160    10353.47363
  10059.0     0.0000994    9439.52051    10349.81250
  9934.0      0.0001007    9439.39844    10347.23242
  9830.0      0.0001017    9439.27734    10346.01660
  9956.0      0.0001004    9439.15625    10346.59082
  10201.0     0.0000980    9439.03418    10349.48438
  10131.0     0.0000987    9438.91211    10355.35742
  10025.0     0.0000998    9438.79199    10364.98633
  10149.0     0.0000985    9438.66992    10379.27344
  10331.0     0.0000968    9438.54980    10399.13184
  10258.0     0.0000975    9438.42871    10425.56348
  10385.0     0.0000963    9438.30566    10459.49707
  10517.0     0.0000951    9438.18555    10501.82910
  10454.0     0.0000957    9438.06445    10553.58105
  10695.0     0.0000935    9437.94434    10615.43652
  10743.0     0.0000931    9437.82324    10688.24902
  10866.0     0.0000920    9437.70215    10772.52832
  10843.0     0.0000922    9437.58203    10868.68945
  10804.0     0.0000926    9437.46094    10977.33691
  10791.0     0.0000927    9437.34180    11098.32031
  11067.0     0.0000904    9437.21973    11231.85645
  11193.0     0.0000893    9437.09961    11377.44336
  11389.0     0.0000878    9436.98047    11534.40625
  11531.0     0.0000867    9436.85938    11702.37402
  11663.0     0.0000857    9436.73926    11879.70117
  11491.0     0.0000870    9436.61914    12065.29492
  11808.0     0.0000847    9436.49902    12256.92285
  12081.0     0.0000828    9436.37891    12452.15137
  12663.0     0.0000790    9436.25879    12648.76660
  12590.0     0.0000794    9436.14063    12842.99414
  12608.0     0.0000793    9436.01953    13031.64941
  13166.0     0.0000760    9435.89941    13210.47363
  13559.0     0.0000738    9435.78027    13375.33105
  13538.0     0.0000739    9435.66016    13522.76465
  13614.0     0.0000735    9435.54199    13648.86719
  13557.0     0.0000738    9435.42188    13751.27734
  13427.0     0.0000745    9435.30176    13828.22461
  13418.0     0.0000745    9435.18359    13879.44336
  13063.0     0.0000766    9435.06348    13906.03320
  13031.0     0.0000767    9434.94434    13910.72852
  13094.0     0.0000764    9434.82520    13894.83496
  12790.0     0.0000782    9434.70605    13862.41406
  12778.0     0.0000783    9434.58789    13816.86719
  12957.0     0.0000772    9434.46777    13761.14746
  12875.0     0.0000777    9434.35059    13698.09180
  12622.0     0.0000792    9434.23047    13629.64844
  12789.0     0.0000782    9434.11230    13557.44434
  12948.0     0.0000772    9433.99414    13482.46582
  12906.0     0.0000775    9433.87500    13404.95313
  12914.0     0.0000774    9433.75684    13325.21094
  13033.0     0.0000767    9433.63867    13242.98047
  12878.0     0.0000777    9433.52051    13158.32422
  12886.0     0.0000776    9433.40137    13071.39941
  12733.0     0.0000785    9433.28320    12982.69238
  12635.0     0.0000791    9433.16602    12892.53906
  12543.0     0.0000797    9433.04785    12802.11523
  12319.0     0.0000812    9432.92969    12712.86816
  12405.0     0.0000806    9432.81152    12626.56348
  12485.0     0.0000801    9432.69434    12543.42578
  12367.0     0.0000809    9432.57617    12465.11914
  12142.0     0.0000824    9432.45801    12392.20215
  12286.0     0.0000814    9432.34082    12325.17188
  12344.0     0.0000810    9432.22266    12264.03906
  12391.0     0.0000807    9432.10547    12208.23535
  12649.0     0.0000791    9431.98730    12157.18848
  12606.0     0.0000793    9431.87012    12109.73340
  12714.0     0.0000787    9431.75293    12064.68262
  12733.0     0.0000785    9431.63574    12020.66504
  12657.0     0.0000790    9431.51855    11976.16113
  12525.0     0.0000798    9431.40137    11930.04980
  12427.0     0.0000805    9431.28516    11881.26660
  12242.0     0.0000817    9431.16699    11829.30762
  12225.0     0.0000818    9431.05078    11774.21875
  12075.0     0.0000828    9430.93359    11715.72754
  11909.0     0.0000840    9430.81738    11654.71484
  11766.0     0.0000850    9430.70020    11591.78223
  11688.0     0.0000856    9430.58301    11527.82520
  11774.0     0.0000849    9430.46777    11463.65039
  11567.0     0.0000865    9430.35156    11399.67188
  11542.0     0.0000866    9430.23535    11336.49023
  11545.0     0.0000866    9430.11816    11274.17676
  11480.0     0.0000871    9430.00195    11212.81348
  11402.0     0.0000877    9429.88672    11151.22852
  11309.0     0.0000884    9429.76953    11090.96094
  11140.0     0.0000898    9429.65430    11030.74805
  11030.0     0.0000907    9429.53711    10970.04785
  11027.0     0.0000907    9429.42188    10908.62402
  11167.0     0.0000895    9429.30566    10846.31738
  10946.0     0.0000914    9429.19043    10782.92773
  10999.0     0.0000909    9429.07422    10718.80371
  10613.0     0.0000942    9428.95801    10654.13184
  10719.0     0.0000933    9428.84277    10589.46875
  10521.0     0.0000950    9428.72656    10525.36523
  10452.0     0.0000957    9428.61133    10462.16211
  10403.0     0.0000961    9428.49609    10400.53809
  10203.0     0.0000980    9428.38086    10340.77930
  10152.0     0.0000985    9428.26563    10283.35156
  10144.0     0.0000986    9428.15039    10228.34766
  10114.0     0.0000989    9428.03516    10176.25879
  10089.0     0.0000991    9427.91992    10127.16602
  10204.0     0.0000980    9427.80469    10081.03906
  10130.0     0.0000987    9427.68945    10037.98926
  9933.0      0.0001007    9427.57520    9998.04492
  9889.0      0.0001011    9427.45898    9961.04004
  9899.0      0.0001010    9427.34473    9927.01465
  9896.0      0.0001011    9427.22949    9895.80176
  9919.0      0.0001008    9427.11621    9867.33691
  9932.0      0.0001007    9427.00098    9841.49609
  10043.0     0.0000996    9426.88672    9818.05664
  10023.0     0.0000998    9426.77246    9796.92969
  9855.0      0.0001015    9426.65625    9777.91211
  9800.0      0.0001020    9426.54297    9760.86621
  9830.0      0.0001017    9426.42871    9745.62695
  9810.0      0.0001019    9426.31543    9732.00000
  9744.0      0.0001026    9426.20020    9719.85938
  9739.0      0.0001027    9426.08594    9709.02734
  9873.0      0.0001013    9425.97168    9699.53027
  9732.0      0.0001028    9425.85938    9690.95508
  9606.0      0.0001041    9425.74512    9683.29199
  9612.0      0.0001040    9425.63086    9676.45801
  9652.0      0.0001036    9425.51660    9670.33203
  9686.0      0.0001032    9425.40332    9664.85254
  9640.0      0.0001037    9425.29004    9659.93555
  9572.0      0.0001045    9425.17480    9655.49707
  9667.0      0.0001034    9425.06250    9651.49805
  9694.0      0.0001032    9424.94922    9647.86816
  9647.0      0.0001037    9424.83496    9644.58789
  9671.0      0.0001034    9424.72168    9641.60645
  9600.0      0.0001042    9424.60938    9638.89551
  9488.0      0.0001054    9424.49512    9636.42871
  9539.0      0.0001048    9424.38281    9634.17676
  9668.0      0.0001034    9424.26855    9632.13086
  9460.0      0.0001057    9424.15723    9630.27637
  9499.0      0.0001053    9424.04395    9628.58887
  9492.0      0.0001054    9423.93066    9627.06543
  9475.0      0.0001055    9423.81836    9625.69922
  9693.0      0.0001032    9423.70508    9624.47168
  9736.0      0.0001027    9423.59277    9623.38574
  9494.0      0.0001053    9423.48047    9622.42969
  9384.0      0.0001066    9423.36719    9619.78809
  9615.0      0.0001040    9423.25488    9619.09668
  9477.0      0.0001055    9423.14258    9618.51563
  9441.0      0.0001059    9423.03027    9618.05469
  9552.0      0.0001047    9422.91797    9617.70020
  9667.0      0.0001034    9422.80566    9617.45898
  9780.0      0.0001022    9422.69336    9617.32129
  9419.0      0.0001062    9422.58105    9617.30176
  9474.0      0.0001056    9422.46973    9617.37598
  9311.0      0.0001074    9422.35742    9617.54590
  9507.0      0.0001052    9422.24512    9617.82617
  9472.0      0.0001056    9422.13379    9618.21387
  9508.0      0.0001052    9422.02246    9618.69727
  9597.0      0.0001042    9421.90918    9619.27539
  9487.0      0.0001054    9421.79883    9619.96387
  9561.0      0.0001046    9421.68652    9619.84180
  9689.0      0.0001032    9421.57617    9620.73926
  9601.0      0.0001042    9421.46387    9621.73340
  9599.0      0.0001042    9421.35254    9622.83105
  9537.0      0.0001049    9421.24121    9624.03418
  9552.0      0.0001047    9421.12988    9625.34277
  9622.0      0.0001039    9421.01855    9626.75879
  9651.0      0.0001036    9420.90820    9628.28809
  9731.0      0.0001028    9420.79590    9629.91406
  9779.0      0.0001023    9420.68652    9631.66504
  9712.0      0.0001030    9420.57520    9633.52246
  9686.0      0.0001032    9420.46484    9635.50879
  9747.0      0.0001026    9420.35254    9637.61035
  9742.0      0.0001026    9420.24316    9639.83594
  9714.0      0.0001029    9420.13184    9642.19727
  9727.0      0.0001028    9420.02148    9644.68359
  9803.0      0.0001020    9419.91113    9647.31543
  9798.0      0.0001021    9419.80078    9650.08398
  9619.0      0.0001040    9419.68945    9653.00000
  9675.0      0.0001034    9419.57910    9656.07324
  9780.0      0.0001022    9419.46973    9659.25781
  9823.0      0.0001018    9419.35938    9662.65625
  9750.0      0.0001026    9419.24805    9666.22949
  9707.0      0.0001030    9419.13867    9669.98438
  9700.0      0.0001031    9419.02734    9673.94629
  9775.0      0.0001023    9418.91895    9678.11035
  9709.0      0.0001030    9418.80859    9682.49707
  9628.0      0.0001039    9418.69922    9687.11230
  9780.0      0.0001022    9418.58789    9691.97363
  9724.0      0.0001028    9418.47852    9697.11914
  9675.0      0.0001034    9418.36816    9702.55176
  9649.0      0.0001036    9418.25879    9708.31738
  9661.0      0.0001035    9418.14941    9714.42480
  9745.0      0.0001026    9418.04102    9720.91699
  9785.0      0.0001022    9417.93066    9727.85352
  9775.0      0.0001023    9417.82129    9735.23047
  9708.0      0.0001030    9417.71191    9743.36523
  9742.0      0.0001026    9417.60254    9751.91309
  9595.0      0.0001042    9417.49316    9761.13086
  9657.0      0.0001036    9417.38379    9771.12012
  9745.0      0.0001026    9417.27441    9782.31445
  9741.0      0.0001027    9417.16602    9794.13281
  9819.0      0.0001018    9417.05664    9807.03320
  9895.0      0.0001011    9416.94824    9821.13086
  9942.0      0.0001006    9416.83887    9836.61328
  9615.0      0.0001040    9416.73047    9853.59668
  9583.0      0.0001044    9416.62109    9872.29102
  9736.0      0.0001027    9416.51270    9892.83496
  9885.0      0.0001012    9416.40332    9915.40918
  9842.0      0.0001016    9416.29590    9940.25977
  9981.0      0.0001002    9416.18652    9967.51367
  9969.0      0.0001003    9416.07910    9997.42969
  9917.0      0.0001008    9415.96973    10030.14648
  9980.0      0.0001002    9415.86230    10065.82422
  10006.0     0.0000999    9415.75391    10105.15234
  10019.0     0.0000998    9415.64551    10147.35742
  10199.0     0.0000980    9415.53711    10193.08887
  10113.0     0.0000989    9415.42969    10242.40234
  10154.0     0.0000985    9415.32129    10295.35059
  10072.0     0.0000993    9415.21387    10352.16406
  10298.0     0.0000971    9415.10449    10412.91895
  10344.0     0.0000967    9414.99707    10477.41211
  10255.0     0.0000975    9414.88965    10545.69629
  10431.0     0.0000959    9414.78223    10617.69531
  10645.0     0.0000939    9414.67480    10693.53223
  10644.0     0.0000939    9414.56738    10772.87207
  10808.0     0.0000925    9414.45996    10855.75293
  11151.0     0.0000897    9414.35156    10941.83496
  11406.0     0.0000877    9414.24512    11030.85938
  11628.0     0.0000860    9414.13672    11122.83496
  11735.0     0.0000852    9414.03027    11217.30664
  11936.0     0.0000838    9413.92285    11314.33496
  12139.0     0.0000824    9413.81543    11413.73340
  12339.0     0.0000810    9413.70801    11515.59082
  12399.0     0.0000807    9413.60156    11620.59180
  12352.0     0.0000810    9413.49414    11729.10352
  12412.0     0.0000806    9413.38770    11842.33691
  12402.0     0.0000806    9413.28027    11961.31348
  12386.0     0.0000807    9413.17383    12087.35254
  12394.0     0.0000807    9413.06641    12222.35938
  12477.0     0.0000801    9412.95996    12367.46484
  12541.0     0.0000797    9412.85352    12524.43945
  12683.0     0.0000788    9412.74707    12694.23145
  12940.0     0.0000773    9412.64063    12877.76465
  13209.0     0.0000757    9412.53418    13076.19922
  13290.0     0.0000752    9412.42871    13289.25000
  13390.0     0.0000747    9412.32129    13517.29785
  13772.0     0.0000726    9412.21582    13759.43066
  14130.0     0.0000708    9412.10938    14014.50977
  14308.0     0.0000699    9412.00293    14281.93262
  14409.0     0.0000694    9411.89648    14559.16699
  14592.0     0.0000685    9411.79004    14844.09375
  14861.0     0.0000673    9411.68457    15134.91406
  14985.0     0.0000667    9411.57910    15427.92871
  15146.0     0.0000660    9411.47168    15720.67285
  15260.0     0.0000655    9411.36719    16008.60059
  15330.0     0.0000652    9411.26172    16288.21973
  15614.0     0.0000640    9411.15527    16552.67773
  15824.0     0.0000632    9411.04980    16800.91406
  16043.0     0.0000623    9410.94434    17027.03320
  16232.0     0.0000616    9410.83984    17225.90234
  16437.0     0.0000608    9410.73340    17394.11523
  16593.0     0.0000603    9410.62891    17528.47070
  16737.0     0.0000597    9410.52246    17627.25195
  16471.0     0.0000607    9410.41797    17690.28711
  16623.0     0.0000602    9410.31152    17718.27539
  16717.0     0.0000598    9410.20898    17712.94727
  16871.0     0.0000593    9410.10352    17677.75781
  16589.0     0.0000603    9409.99805    17615.90430
  16618.0     0.0000602    9409.89355    17530.86328
  16675.0     0.0000600    9409.78711    17426.54688
  16810.0     0.0000595    9409.68359    17306.18164
  16812.0     0.0000595    9409.57813    17172.13672
  17081.0     0.0000585    9409.47363    17029.04883
  16629.0     0.0000601    9409.36816    16877.64844
  16150.0     0.0000619    9409.26465    16719.92773
  16189.0     0.0000618    9409.15918    16556.67188
  15872.0     0.0000630    9409.05469    16388.98633
  15422.0     0.0000648    9408.95117    16217.66113
  15207.0     0.0000658    9408.84570    16042.93652
  15245.0     0.0000656    9408.74316    15866.31152
  15137.0     0.0000661    9408.63770    15688.69434
  15030.0     0.0000665    9408.53320    15512.12012
  14821.0     0.0000675    9408.42969    15338.78125
  14824.0     0.0000675    9408.32520    15170.57129
  14755.0     0.0000678    9408.22070    15010.51855
  14677.0     0.0000681    9408.11719    14860.87207
  14579.0     0.0000686    9408.01367    14724.43848
  14589.0     0.0000685    9407.90918    14603.63281
  14629.0     0.0000684    9407.80664    14500.24219
  14652.0     0.0000683    9407.70215    14416.39746
  14589.0     0.0000685    9407.59766    14353.36523
  14625.0     0.0000684    9407.49414    14312.34473
  14701.0     0.0000680    9407.39160    14293.93262
  14505.0     0.0000689    9407.28711    14299.64258
  14314.0     0.0000699    9407.18359    14326.55957
  14342.0     0.0000697    9407.08105    14375.35840
  14486.0     0.0000690    9406.97754    14444.79395
  14670.0     0.0000682    9406.87402    14533.11816
  14939.0     0.0000669    9406.77051    14638.44043
  15172.0     0.0000659    9406.66699    14757.83594
  15578.0     0.0000642    9406.56445    14888.43945
  15673.0     0.0000638    9406.46094    15026.42090
  15834.0     0.0000632    9406.35742    15167.66504
  16177.0     0.0000618    9406.25488    15308.19336
  16387.0     0.0000610    9406.15234    15443.01465
  16613.0     0.0000602    9406.04980    15567.82715
  16921.0     0.0000591    9405.94727    15678.01465
  16933.0     0.0000591    9405.84375    15769.66406
  16800.0     0.0000595    9405.74121    15839.90137
  16552.0     0.0000604    9405.63770    15886.36523
  16286.0     0.0000614    9405.53613    15908.16602
  16323.0     0.0000613    9405.43359    15905.41699
  16141.0     0.0000620    9405.33203    15879.37891
  15893.0     0.0000629    9405.22949    15832.68848
  15600.0     0.0000641    9405.12695    15766.69531
  15465.0     0.0000647    9405.02441    15684.75977
  15278.0     0.0000655    9404.92188    15589.82227
  15117.0     0.0000662    9404.82031    15484.49609
  15259.0     0.0000655    9404.71777    15370.62598
  15287.0     0.0000654    9404.61523    15250.16602
  15210.0     0.0000657    9404.51367    15123.98340
  15283.0     0.0000654    9404.41113    14992.96289
  15101.0     0.0000662    9404.30957    14857.44629
  15116.0     0.0000662    9404.20703    14717.03027
  14938.0     0.0000669    9404.10645    14571.94336
  14779.0     0.0000677    9404.00488    14421.69434
  14520.0     0.0000689    9403.90234    14266.53809
  14396.0     0.0000695    9403.80176    14106.83691
  14315.0     0.0000699    9403.69922    13942.73145
  14047.0     0.0000712    9403.59863    13775.66406
  14093.0     0.0000710    9403.49609    13606.49609
  13704.0     0.0000730    9403.39551    13437.00879
  13504.0     0.0000741    9403.29492    13268.87500
  13336.0     0.0000750    9403.19238    13103.16895
  13045.0     0.0000767    9403.09180    12941.81738
  12704.0     0.0000787    9402.99023    12785.70508
  12645.0     0.0000791    9402.88965    12636.12891
  12497.0     0.0000800    9402.78906    12493.93262
  12184.0     0.0000821    9402.68750    12359.23633
  12083.0     0.0000828    9402.58691    12232.71484
  12187.0     0.0000821    9402.48633    12114.13867
  12044.0     0.0000830    9402.38574    12003.59082
  11990.0     0.0000834    9402.28320    11900.81152
  11917.0     0.0000839    9402.18359    11805.08203
  11735.0     0.0000852    9402.08301    11716.15625
  11564.0     0.0000865    9401.98242    11633.26465
  11578.0     0.0000864    9401.88184    11555.95020
  11685.0     0.0000856    9401.78125    11483.72363
  11526.0     0.0000868    9401.68164    11415.95215
  11319.0     0.0000883    9401.58105    11352.50000
  11366.0     0.0000880    9401.47949    11293.02637
  11432.0     0.0000875    9401.37988    11237.55078
  11282.0     0.0000886    9401.28027    11186.10938
  11224.0     0.0000891    9401.17969    11138.64648
  11212.0     0.0000892    9401.07910    11095.42578
  11113.0     0.0000900    9400.97949    11056.50391
  11083.0     0.0000902    9400.87988    11022.08496
  11078.0     0.0000903    9400.77930    10992.32617
  11048.0     0.0000905    9400.68066    10967.25879
  11010.0     0.0000908    9400.57910    10947.08691
  11009.0     0.0000908    9400.48047    10931.87402
  11010.0     0.0000908    9400.38086    10921.78223
  10993.0     0.0000910    9400.28027    10916.96191
  10936.0     0.0000914    9400.18164    10917.62598
  10918.0     0.0000916    9400.08105    10924.04492
  10902.0     0.0000917    9399.98242    10936.60254
  10953.0     0.0000913    9399.88281    10955.73633
  10959.0     0.0000912    9399.78320    10981.95020
  10858.0     0.0000921    9399.68457    11015.96777
  10846.0     0.0000922    9399.58398    11058.38965
  10940.0     0.0000914    9399.48535    11110.04297
  11000.0     0.0000909    9399.38672    11171.61426
  10932.0     0.0000915    9399.28711    11243.68848
  11061.0     0.0000904    9399.18848    11327.16113
  11224.0     0.0000891    9399.08984    11422.34766
  11099.0     0.0000901    9398.99023    11530.28027
  11334.0     0.0000882    9398.89160    11650.33594
  11386.0     0.0000878    9398.79395    11782.91797
  11615.0     0.0000861    9398.69531    11928.36230
  11831.0     0.0000845    9398.59570    12086.00488
  11948.0     0.0000837    9398.49707    12255.73633
  12276.0     0.0000815    9398.39941    12436.56152
  12668.0     0.0000789    9398.30078    12627.36719
  13045.0     0.0000767    9398.20215    12827.45801
  13335.0     0.0000750    9398.10352    13034.68262
  13853.0     0.0000722    9398.00488    13247.61719
  14201.0     0.0000704    9397.90723    13463.64551
  14753.0     0.0000678    9397.80762    13680.00098
  15263.0     0.0000655    9397.71094    13894.31543
  15684.0     0.0000638    9397.61230    14102.63477
  16148.0     0.0000619    9397.51367    14301.82031
  16377.0     0.0000611    9397.41699    14487.76855
  16412.0     0.0000609    9397.31738    14656.67383
  16922.0     0.0000591    9397.22070    14805.47363
  16824.0     0.0000594    9397.12109    14930.70508
  16715.0     0.0000598    9397.02441    15030.37207
  16700.0     0.0000599    9396.92676    15103.10352
  16607.0     0.0000602    9396.82910    15148.22461
  16322.0     0.0000613    9396.73145    15166.72559
  16258.0     0.0000615    9396.63379    15159.88672
  16227.0     0.0000616    9396.53516    15130.51563
  16066.0     0.0000622    9396.43848    15081.12012
  15765.0     0.0000634    9396.34082    15014.68652
  15580.0     0.0000642    9396.24316    14933.83203
  15356.0     0.0000651    9396.14551    14841.32617
  15273.0     0.0000655    9396.04785    14739.10059
  15253.0     0.0000656    9395.95215    14628.99805
  15331.0     0.0000652    9395.85352    14512.24609
  15234.0     0.0000656    9395.75684    14389.18750
  14863.0     0.0000673    9395.66016    14260.44434
  14712.0     0.0000680    9395.56250    14126.05762
  14646.0     0.0000683    9395.46680    13985.27734
  14460.0     0.0000692    9395.36816    13838.30371
  14235.0     0.0000702    9395.27148    13684.59961
  13905.0     0.0000719    9395.17578    13524.66699
  13547.0     0.0000738    9395.07813    13358.43750
  13349.0     0.0000749    9394.98145    13187.19824
  13158.0     0.0000760    9394.88477    13012.01367
  12833.0     0.0000779    9394.78809    12833.70508
  12538.0     0.0000798    9394.69141    12654.26758
  12328.0     0.0000811    9394.59473    12474.81934
  12128.0     0.0000825    9394.49902    12297.15820
  11842.0     0.0000844    9394.40234    12122.75586
  11593.0     0.0000863    9394.30566    11952.32227
  11526.0     0.0000868    9394.20996    11787.38086
  11466.0     0.0000872    9394.11328    11628.38281
  11142.0     0.0000898    9394.01660    11476.26367
  11019.0     0.0000908    9393.92188    11331.58984
  10840.0     0.0000923    9393.82520    11194.28613
  10656.0     0.0000938    9393.72852    11064.97461
  10542.0     0.0000949    9393.63281    10943.46582
  10299.0     0.0000971    9393.53711    10829.97949
  10305.0     0.0000970    9393.44141    10724.68457
  10199.0     0.0000980    9393.34473    10626.75293
  10055.0     0.0000995    9393.24902    10536.46387
  10065.0     0.0000994    9393.15430    10453.34570
  9996.0      0.0001000    9393.05762    10377.25879
  9856.0      0.0001015    9392.96289    10307.87793
  9912.0      0.0001009    9392.86719    10244.66602
  9882.0      0.0001012    9392.77051    10187.42383
  9687.0      0.0001032    9392.67676    10135.62305
  9730.0      0.0001028    9392.58008    10088.95898
  9862.0      0.0001014    9392.48535    10047.04102
  9744.0      0.0001026    9392.38965    10009.37402
  9737.0      0.0001027    9392.29395    9975.67285
  9808.0      0.0001020    9392.19922    9945.50293
  9666.0      0.0001035    9392.10449    9918.55957
  9662.0      0.0001035    9392.00977    9893.38672
  9631.0      0.0001038    9391.91406    9871.48145
  9508.0      0.0001052    9391.81836    9852.32324
  9588.0      0.0001043    9391.72363    9835.18359
  9611.0      0.0001040    9391.62891    9819.86719
  9744.0      0.0001026    9391.53418    9806.16797
  9662.0      0.0001035    9391.43945    9793.85840
  9628.0      0.0001039    9391.34473    9782.81738
  9567.0      0.0001045    9391.24902    9772.87305
  9637.0      0.0001038    9391.15527    9763.87891
  9614.0      0.0001040    9391.06055    9755.80762
  9585.0      0.0001043    9390.96680    9748.50000
  9509.0      0.0001052    9390.87207    9741.91113
  9544.0      0.0001048    9390.77734    9735.94336
  9453.0      0.0001058    9390.68359    9730.56250
  9520.0      0.0001050    9390.58887    9725.72266
  9621.0      0.0001039    9390.49414    9720.79004
  9594.0      0.0001042    9390.40039    9716.69141
  9673.0      0.0001034    9390.30664    9713.23730
  9618.0      0.0001040    9390.21191    9710.20410
  9561.0      0.0001046    9390.11816    9707.57813
  9602.0      0.0001041    9390.02344    9705.34082
  9577.0      0.0001044    9389.92969    9703.49512
  9598.0      0.0001042    9389.83594    9702.04004
  9704.0      0.0001031    9389.74219    9700.97168
  9642.0      0.0001037    9389.64844    9700.31836
  9473.0      0.0001056    9389.55469    9700.05859
  9496.0      0.0001053    9389.46094    9700.24707
  9588.0      0.0001043    9389.36719    9700.90332
  9710.0      0.0001030    9389.27344    9702.04785
  9671.0      0.0001034    9389.17969    9703.72559
  9656.0      0.0001036    9389.08594    9705.98535
  9691.0      0.0001032    9388.99316    9708.88574
  9768.0      0.0001024    9388.89941    9712.48438
  9862.0      0.0001014    9388.80664    9716.25195
  9724.0      0.0001028    9388.71289    9721.50586
  9548.0      0.0001047    9388.61914    9727.74316
  9446.0      0.0001059    9388.52734    9735.06641
  9562.0      0.0001046    9388.43359    9743.62793
  9633.0      0.0001038    9388.33984    9753.56445
  9588.0      0.0001043    9388.24707    9765.02246
  9575.0      0.0001044    9388.15332    9778.22363
  9620.0      0.0001040    9388.06152    9793.31934
  9638.0      0.0001038    9387.96875    9810.56348
  9565.0      0.0001045    9387.87500    9830.14258
  9697.0      0.0001031    9387.78320    9852.28125
  9632.0      0.0001038    9387.68945    9877.28125
  9842.0      0.0001016    9387.59668    9905.33203
  9850.0      0.0001015    9387.50488    9937.33984
  9623.0      0.0001039    9387.41211    9972.31543
  9728.0      0.0001028    9387.31934    10011.06738
  9959.0      0.0001004    9387.22656    10053.63086
  9872.0      0.0001013    9387.13379    10100.72168
  9822.0      0.0001018    9387.04199    10152.33789
  9907.0      0.0001009    9386.95020    10208.53809
  10052.0     0.0000995    9386.85742    10269.41113
  10341.0     0.0000967    9386.76465    10335.21973
  10168.0     0.0000983    9386.67285    10405.81250
  10299.0     0.0000971    9386.58008    10481.33398
  10312.0     0.0000970    9386.48926    10561.55566
  10533.0     0.0000949    9386.39648    10646.26855
  10769.0     0.0000929    9386.30469    10735.48145
  11014.0     0.0000908    9386.21289    10828.61230
  10983.0     0.0000910    9386.12109    10925.44141
  11125.0     0.0000899    9386.02930    11025.26758
  11244.0     0.0000889    9385.93848    11127.37402
  11483.0     0.0000871    9385.84668    11231.26367
  11593.0     0.0000863    9385.75391    11335.82910
  11776.0     0.0000849    9385.66309    11440.08301
  11770.0     0.0000850    9385.57227    11542.78711
  11986.0     0.0000834    9385.47949    11642.95508
  12128.0     0.0000825    9385.38867    11739.00293
  12202.0     0.0000820    9385.29785    11829.71484
  12467.0     0.0000802    9385.20508    11914.12598
  12410.0     0.0000806    9385.11426    11991.12402
  12425.0     0.0000805    9385.02344    12059.93848
  12473.0     0.0000802    9384.93066    12120.29590
  12540.0     0.0000797    9384.84082    12171.99512
  12451.0     0.0000803    9384.74805    12214.99316
  12257.0     0.0000816    9384.65820    12249.71191
  12397.0     0.0000807    9384.56738    12276.65137
  12592.0     0.0000794    9384.47559    12296.45313
  12562.0     0.0000796    9384.38477    12309.62305
  12520.0     0.0000799    9384.29395    12316.67090
  12446.0     0.0000803    9384.20313    12317.93164
  12411.0     0.0000806    9384.11328    12313.61914
  12448.0     0.0000803    9384.02148    12303.75391
  12467.0     0.0000802    9383.93066    12288.27734
  12533.0     0.0000798    9383.83984    12266.97754
  12570.0     0.0000796    9383.75000    12239.71484
  12552.0     0.0000797    9383.65820    12206.24902
  12582.0     0.0000795    9383.56836    12166.41016
  12375.0     0.0000808    9383.47852    12120.31641
  12564.0     0.0000796    9383.38770    12068.04883
  12423.0     0.0000805    9383.29785    12010.05664
  12330.0     0.0000811    9383.20703    11946.92188
  12347.0     0.0000810    9383.11719    11879.15137
  12130.0     0.0000824    9383.02637    11807.75000
  11962.0     0.0000836    9382.93750    11733.43945
  11839.0     0.0000845    9382.84570    11657.31445
  11704.0     0.0000854    9382.75684    11580.16699
  11559.0     0.0000865    9382.66602    11502.65332
  11499.0     0.0000870    9382.57617    11425.72363
  11091.0     0.0000902    9382.48633    11349.81445
  11088.0     0.0000902    9382.39648    11275.56445
  10891.0     0.0000918    9382.30664    11203.41211
  10846.0     0.0000922    9382.21680    11133.47070
  10848.0     0.0000922    9382.12793    11066.19727
  10750.0     0.0000930    9382.03711    11001.64453
  10625.0     0.0000941    9381.94824    10940.11816
  10722.0     0.0000933    9381.85840    10881.83789
  10856.0     0.0000921    9381.76855    10826.80859
  10751.0     0.0000930    9381.67871    10775.39160
  10842.0     0.0000922    9381.58984    10727.63477
  10894.0     0.0000918    9381.50000    10683.79590
  10406.0     0.0000961    9381.41113    10644.02734
  10470.0     0.0000955    9381.32227    10608.29492
  10473.0     0.0000955    9381.23242    10576.76660
  10372.0     0.0000964    9381.14258    10549.34570
  10301.0     0.0000971    9381.05469    10526.00879
  10305.0     0.0000970    9380.96582    10506.61328
  10233.0     0.0000977    9380.87500    10490.91113
  10251.0     0.0000976    9380.78711    10478.66992
  10274.0     0.0000973    9380.69824    10469.56348
  10259.0     0.0000975    9380.60840    10463.18555
  10310.0     0.0000970    9380.52051    10459.11426
  10266.0     0.0000974    9380.43164    10456.85254
  10248.0     0.0000976    9380.34180    10457.00781
  10339.0     0.0000967    9380.25391    10456.79102
  10194.0     0.0000981    9380.16504    10456.75000
  10223.0     0.0000978    9380.07617    10456.35645
  10293.0     0.0000972    9379.98828    10455.10547
  10303.0     0.0000971    9379.89941    10452.55762
  10172.0     0.0000983    9379.81055    10448.36523
  10166.0     0.0000984    9379.72168    10442.29688
  10190.0     0.0000981    9379.63477    10434.24023
  10254.0     0.0000975    9379.54492    10424.17383
  10122.0     0.0000988    9379.45703    10412.23438
  10153.0     0.0000985    9379.37012    10398.50684
  10298.0     0.0000971    9379.28125    10383.26074
  10306.0     0.0000970    9379.19238    10366.75098
  10262.0     0.0000974    9379.10449    10349.17383
  10086.0     0.0000991    9379.01563    10330.78906
  10076.0     0.0000992    9378.92871    10311.75195
  10160.0     0.0000984    9378.84082    10292.23340
  10207.0     0.0000980    9378.75195    10272.33887
  10094.0     0.0000991    9378.66406    10252.05566
  10068.0     0.0000993    9378.57715    10231.44238
  10090.0     0.0000991    9378.49023    10210.43066
  10051.0     0.0000995    9378.40137    10189.56641
  10024.0     0.0000998    9378.31348    10167.68457
  10032.0     0.0000997    9378.22656    10145.23047
  10036.0     0.0000996    9378.13770    10122.25391
  10074.0     0.0000993    9378.05176    10098.69141
  9942.0      0.0001006    9377.96387    10074.63184
  9952.0      0.0001005    9377.87598    10050.16309
  9994.0      0.0001001    9377.78906    10025.34473
  10014.0     0.0000999    9377.70117    10000.37988
  10045.0     0.0000996    9377.61328    9975.36816
  9847.0      0.0001016    9377.52734    9950.53125
  9947.0      0.0001005    9377.44043    9926.06152
  9901.0      0.0001010    9377.35254    9902.00488
  9930.0      0.0001007    9377.26563    9878.58594
  9822.0      0.0001018    9377.17871    9855.87012
  9539.0      0.0001048    9377.09180    9834.00684
  9595.0      0.0001042    9377.00391    9813.07715
  9685.0      0.0001033    9376.91699    9793.07715
  9898.0      0.0001010    9376.83008    9774.12793
  9728.0      0.0001028    9376.74316    9756.21191
  9542.0      0.0001048    9376.65723    9739.37695
  9626.0      0.0001039    9376.57129    9723.63965
  9754.0      0.0001025    9376.48340    9708.95605
  9528.0      0.0001050    9376.39746    9695.36914
  9656.0      0.0001036    9376.31055    9682.81348
  9707.0      0.0001030    9376.22363    9671.30664
  9593.0      0.0001042    9376.13672    9660.82227
  9612.0      0.0001040    9376.05078    9651.39453
  9495.0      0.0001053    9375.96484    9642.83203
  9523.0      0.0001050    9375.87793    9635.17773
  9705.0      0.0001030    9375.79199    9628.40918
  9683.0      0.0001033    9375.70605    9622.49609
  9841.0      0.0001016    9375.61914    9617.38867
  9703.0      0.0001031    9375.53320    9613.07227
  9474.0      0.0001056    9375.44727    9609.50195
  9479.0      0.0001055    9375.36035    9606.66602
  9540.0      0.0001048    9375.27441    9604.54492
  9521.0      0.0001050    9375.18848    9603.11426
  9593.0      0.0001042    9375.10254    9602.37598
  9480.0      0.0001055    9375.01660    9602.32715
  9578.0      0.0001044    9374.93066    9602.97559
  9591.0      0.0001043    9374.84570    9604.32031
  9647.0      0.0001037    9374.75879    9606.39551
  9675.0      0.0001034    9374.67383    9609.23438
  9630.0      0.0001038    9374.58887    9612.87891
  9644.0      0.0001037    9374.50195    9617.36621
  9660.0      0.0001035    9374.41699    9622.75586
  9590.0      0.0001043    9374.33105    9629.11816
  9545.0      0.0001048    9374.24512    9636.52539
  9586.0      0.0001043    9374.15918    9645.07324
  9728.0      0.0001028    9374.07422    9654.82813
  9832.0      0.0001017    9373.99023    9665.93945
  9738.0      0.0001027    9373.90332    9678.43652
  9740.0      0.0001027    9373.81934    9692.44043
  9792.0      0.0001021    9373.73438    9708.66211
  9743.0      0.0001026    9373.64844    9726.04883
  9745.0      0.0001026    9373.56348    9745.27051
  9716.0      0.0001029    9373.47754    9766.48340
  9766.0      0.0001024    9373.39355    9789.74121
  9882.0      0.0001012    9373.30762    9815.18652
  9911.0      0.0001009    9373.22363    9842.86621
  10031.0     0.0000997    9373.13867    9872.84668
  10047.0     0.0000995    9373.05371    9905.27441
  10036.0     0.0000996    9372.96777    9940.10840
  9887.0      0.0001011    9372.88379    9977.46387
  10185.0     0.0000982    9372.79883    10017.28223
  10233.0     0.0000977    9372.71484    10059.51563
  10174.0     0.0000983    9372.62988    10104.23926
  10281.0     0.0000973    9372.54590    10151.24902
  10340.0     0.0000967    9372.45996    10200.52441
  10322.0     0.0000969    9372.37598    10251.83203
  10463.0     0.0000956    9372.29199    10304.92285
  10422.0     0.0000960    9372.20703    10359.68164
  10444.0     0.0000957    9372.12305    10415.66113
  10422.0     0.0000960    9372.03809    10472.60938
  10631.0     0.0000941    9371.95508    10530.02734
  10532.0     0.0000949    9371.87012    10587.42676
  10748.0     0.0000930    9371.78711    10644.50391
  10640.0     0.0000940    9371.70313    10700.89063
  10626.0     0.0000941    9371.61816    10755.26172
  10774.0     0.0000928    9371.53516    10808.18555
  10697.0     0.0000935    9371.45117    10858.85352
  10699.0     0.0000935    9371.36621    10907.08887
  10871.0     0.0000920    9371.28223    10952.51074
  10798.0     0.0000926    9371.19922    10995.05957
  10942.0     0.0000914    9371.11523    11034.54492
  10943.0     0.0000914    9371.03125    11070.88379
  11024.0     0.0000907    9370.94727    11104.11133
  10983.0     0.0000910    9370.86426    11134.03320
  10994.0     0.0000910    9370.77930    11160.60449
  10824.0     0.0000924    9370.69629    11183.60742
  10891.0     0.0000918    9370.61328    11202.83203
  10940.0     0.0000914    9370.52930    11218.06445
  10894.0     0.0000918    9370.44629    11228.99219
  10889.0     0.0000918    9370.36328    11235.36328
  10995.0     0.0000910    9370.27930    11236.93164
  10774.0     0.0000928    9370.19531    11233.32813
  10761.0     0.0000929    9370.11328    11224.76563
  10929.0     0.0000915    9370.02930    11211.29395
  10775.0     0.0000928    9369.94629    11192.91699
  10647.0     0.0000939    9369.86328    11169.89160
  10591.0     0.0000944    9369.78027    11142.59570
  10603.0     0.0000943    9369.69727    11111.35938
  10632.0     0.0000941    9369.61328    11076.74316
  10658.0     0.0000938    9369.53027    11039.15625
  10605.0     0.0000943    9369.44824    10999.15820
  10607.0     0.0000943    9369.36523    10957.24609
  10561.0     0.0000947    9369.28223    10911.47852
  10579.0     0.0000945    9369.19922    10866.85938
  10630.0     0.0000941    9369.11719    10821.33105
  10577.0     0.0000945    9369.03516    10775.22656
  10458.0     0.0000956    9368.95117    10728.74512
  10463.0     0.0000956    9368.86914    10681.88477
  10349.0     0.0000966    9368.78613    10634.38965
  10165.0     0.0000984    9368.70313    10587.15234
  10228.0     0.0000978    9368.62012    10539.93457
  10194.0     0.0000981    9368.53906    10492.79492
  10242.0     0.0000976    9368.45703    10445.70020
  10288.0     0.0000972    9368.37402    10398.91504
  10179.0     0.0000982    9368.29199    10352.48828
  10120.0     0.0000988    9368.20898    10306.67773
  9984.0      0.0001002    9368.12695    10261.70410
  10007.0     0.0000999    9368.04492    10217.63281
  10111.0     0.0000989    9367.96289    10174.77246
  9919.0      0.0001008    9367.88086    10132.07031
  9915.0      0.0001009    9367.79883    10092.02441
  9817.0      0.0001019    9367.71680    10053.64063
  9898.0      0.0001010    9367.63477    10016.90723
  9998.0      0.0001000    9367.55273    9982.01074
  9901.0      0.0001010    9367.47070    9948.92188
  9652.0      0.0001036    9367.38867    9917.47363
  9849.0      0.0001015    9367.30762    9888.18652
  9833.0      0.0001017    9367.22461    9860.71387
  9837.0      0.0001017    9367.14355    9835.12109
  9779.0      0.0001023    9367.06250    9811.30859
  9634.0      0.0001038    9366.98047    9789.27539
  9666.0      0.0001035    9366.89844    9768.98047
  9660.0      0.0001035    9366.81641    9750.29785
  9676.0      0.0001033    9366.73633    9733.22559
  9789.0      0.0001022    9366.65430    9717.65723
  9632.0      0.0001038    9366.57324    9703.54590
  9608.0      0.0001041    9366.49121    9691.06348
  9676.0      0.0001033    9366.41016    9679.61621
  9601.0      0.0001042    9366.32910    9669.41504
  9581.0      0.0001044    9366.24707    9660.36328
  9556.0      0.0001046    9366.16699    9652.39746
  9777.0      0.0001023    9366.08594    9645.45703
  9727.0      0.0001028    9366.00391    9639.45313
  9620.0      0.0001040    9365.92383    9634.35156
  9542.0      0.0001048    9365.84180    9630.06738
  9579.0      0.0001044    9365.76172    9626.57715
  9592.0      0.0001043    9365.68066    9623.54785
  9568.0      0.0001045    9365.59863    9621.46191
  9581.0      0.0001044    9365.51953    9620.03125
  9579.0      0.0001044    9365.43750    9619.20313
  9552.0      0.0001047    9365.35645    9617.06641
  9597.0      0.0001042    9365.27637    9617.40820
  9614.0      0.0001040    9365.19629    9618.30273
  9533.0      0.0001049    9365.11426    9619.74219
  9419.0      0.0001062    9365.03418    9621.73926
  9471.0      0.0001056    9364.95410    9624.34863
  9580.0      0.0001044    9364.87305    9627.77246
  9542.0      0.0001048    9364.79297    9631.51172
  9618.0      0.0001040    9364.71191    9635.89355
  9683.0      0.0001033    9364.63184    9640.93750
  9651.0      0.0001036    9364.55273    9646.87402
  9637.0      0.0001038    9364.47168    9653.50098
  9761.0      0.0001024    9364.39063    9661.04004
  9891.0      0.0001011    9364.31152    9669.56543
  9811.0      0.0001019    9364.23047    9679.07617
  9675.0      0.0001034    9364.15039    9689.93359
  9694.0      0.0001032    9364.07031    9702.73340
  9835.0      0.0001017    9363.99121    9715.54004
  9754.0      0.0001025    9363.91016    9730.98926
  9811.0      0.0001019    9363.83008    9748.34277
  9826.0      0.0001018    9363.75000    9767.77637
  9939.0      0.0001006    9363.67188    9789.61230
  10057.0     0.0000994    9363.59082    9814.92383
  9905.0      0.0001010    9363.51074    9842.00684
  10112.0     0.0000989    9363.43164    9872.17969
  10136.0     0.0000987    9363.35254    9905.66797
  10217.0     0.0000979    9363.27246    9942.70801
  10266.0     0.0000974    9363.19238    9983.68555
  10060.0     0.0000994    9363.11328    10028.77344
  10164.0     0.0000984    9363.03320    10078.36523
  10207.0     0.0000980    9362.95410    10132.57813
  10244.0     0.0000976    9362.87500    10191.78809
  10291.0     0.0000972    9362.79492    10256.07520
  10525.0     0.0000950    9362.71582    10325.60059
  10533.0     0.0000949    9362.63574    10400.66992
  10903.0     0.0000917    9362.55762    10481.26367
  10659.0     0.0000938    9362.47852    10567.37598
  10820.0     0.0000924    9362.39844    10659.24902
  11045.0     0.0000905    9362.31934    10756.29492
  11089.0     0.0000902    9362.24023    10859.16699
  11123.0     0.0000899    9362.16113    10967.49609
  11170.0     0.0000895    9362.08203    11080.32324
  11314.0     0.0000884    9362.00391    11197.90625
  11444.0     0.0000874    9361.92480    11319.43848
  11803.0     0.0000847    9361.84570    11444.63379
  12056.0     0.0000829    9361.76660    11572.64648
  11873.0     0.0000842    9361.68750    11702.49512
  12134.0     0.0000824    9361.60840    11834.16895
  12278.0     0.0000814    9361.53027    11965.24512
  12263.0     0.0000815    9361.45215    12095.33789
  12389.0     0.0000807    9361.37305    12222.89355
  12552.0     0.0000797    9361.29492    12346.43066
  12627.0     0.0000792    9361.21680    12464.77344
  12830.0     0.0000779    9361.13672    12576.02930
  12992.0     0.0000770    9361.05859    12678.88477
  13052.0     0.0000766    9360.98047    12771.68262
  13177.0     0.0000759    9360.90234    12852.95508
  13353.0     0.0000749    9360.82324    12922.10938
  13518.0     0.0000740    9360.74512    12978.03516
  13755.0     0.0000727    9360.66699    13020.43555
  13944.0     0.0000717    9360.58887    13049.17285
  13867.0     0.0000721    9360.50977    13064.61035
  13899.0     0.0000719    9360.43262    13067.42578
  14123.0     0.0000708    9360.35449    13058.52637
  14027.0     0.0000713    9360.27734    13038.99219
  13875.0     0.0000721    9360.19824    13010.04590
  13752.0     0.0000727    9360.12012    12972.93164
  13580.0     0.0000736    9360.04297    12928.70801
  13434.0     0.0000744    9359.96484    12878.53613
  13356.0     0.0000749    9359.88672    12823.18750
  13339.0     0.0000750    9359.80859    12763.49609
  13107.0     0.0000763    9359.73145    12700.03906
  12778.0     0.0000783    9359.65332    12633.01367
  12620.0     0.0000792    9359.57520    12562.81348
  12687.0     0.0000788    9359.49805    12489.38184
  12777.0     0.0000783    9359.42090    12412.83594
  12595.0     0.0000794    9359.34277    12333.19824
  12498.0     0.0000800    9359.26465    12250.19434
  12423.0     0.0000805    9359.18750    12164.07031
  12317.0     0.0000812    9359.11035    12074.71582
  12355.0     0.0000809    9359.03320    11982.49121
  12145.0     0.0000823    9358.95508    11887.77734
  12223.0     0.0000818    9358.87695    11790.75098
  12021.0     0.0000832    9358.79980    11692.22363
  11889.0     0.0000841    9358.72363    11592.59863
  11851.0     0.0000844    9358.64551    11492.69434
  11737.0     0.0000852    9358.56836    11391.06543
  11590.0     0.0000863    9358.49121    11292.45215
  11259.0     0.0000888    9358.41504    11195.55566
  11236.0     0.0000890    9358.33691    11100.70996
  11081.0     0.0000902    9358.26074    11008.55859
  11110.0     0.0000900    9358.18359    10919.58301
  10938.0     0.0000914    9358.10742    10833.86523
  10951.0     0.0000913    9358.02930    10751.95410
  10754.0     0.0000930    9357.95313    10673.87988
  10467.0     0.0000955    9357.87598    10599.96191
  10660.0     0.0000938    9357.79980    10530.35352
  10560.0     0.0000947    9357.72168    10464.95215
  10292.0     0.0000972    9357.64551    10403.99805
  10339.0     0.0000967    9357.56934    10347.37500
  10547.0     0.0000948    9357.49316    10295.17676
  10181.0     0.0000982    9357.41699    10247.38672
  10245.0     0.0000976    9357.33984    10203.83105
  10326.0     0.0000968    9357.26270    10164.55859
  10115.0     0.0000989    9357.18652    10128.30664
  10181.0     0.0000982    9357.11035    10097.24609
  10033.0     0.0000997    9357.03320    10070.16895
  9808.0      0.0001020    9356.95801    10046.90039
  10026.0     0.0000997    9356.88184    10027.38672
  10067.0     0.0000993    9356.80469    10011.46777
  10068.0     0.0000993    9356.72852    9999.05566
  10124.0     0.0000988    9356.65234    9990.03418
  10311.0     0.0000970    9356.57715    9984.26270
  10155.0     0.0000985    9356.50098    9981.66211
  10093.0     0.0000991    9356.42480    9982.10547
  10165.0     0.0000984    9356.34766    9985.49512
  10077.0     0.0000992    9356.27246    9991.72070
  10130.0     0.0000987    9356.19629    10000.69727
  10180.0     0.0000982    9356.12012    10013.31641
  10132.0     0.0000987    9356.04492    10027.43750
  10104.0     0.0000990    9355.96875    10043.92676
  10184.0     0.0000982    9355.89355    10062.64648
  10199.0     0.0000980    9355.81738    10083.50586
  10159.0     0.0000984    9355.74219    10106.27539
  10248.0     0.0000976    9355.66602    10130.83301
  10359.0     0.0000965    9355.59082    10156.93750
  10373.0     0.0000964    9355.51563    10184.33789
  10404.0     0.0000961    9355.43945    10212.88184
  10309.0     0.0000970    9355.36426    10242.21387
  10467.0     0.0000955    9355.28906    10272.09766
  10553.0     0.0000948    9355.21484    10302.16406
  10485.0     0.0000954    9355.13867    10332.04102
  10582.0     0.0000945    9355.06250    10361.44141
  10598.0     0.0000944    9354.98828    10389.89453
  10492.0     0.0000953    9354.91309    10417.04492
  10483.0     0.0000954    9354.83691    10442.45117
  10658.0     0.0000938    9354.76172    10465.69531
  10619.0     0.0000942    9354.68750    10486.46582
  10631.0     0.0000941    9354.61230    10504.38965
  10749.0     0.0000930    9354.53711    10519.30957
  10765.0     0.0000929    9354.46191    10530.85547
  10717.0     0.0000933    9354.38770    10539.00000
  10685.0     0.0000936    9354.31152    10543.75488
  10719.0     0.0000933    9354.23730    10545.18555
  10623.0     0.0000941    9354.16211    10543.97168
  10515.0     0.0000951    9354.08691    10539.29395
  10545.0     0.0000948    9354.01270    10531.95313
  10513.0     0.0000951    9353.93848    10522.21973
  10484.0     0.0000954    9353.86230    10510.42188
  10485.0     0.0000954    9353.78809    10496.82520
  10473.0     0.0000955    9353.71387    10481.73145
  10471.0     0.0000955    9353.63965    10465.37305
  10299.0     0.0000971    9353.56543    10447.90039
  10193.0     0.0000981    9353.49023    10429.51367
  10459.0     0.0000956    9353.41602    10410.29102
  10445.0     0.0000957    9353.34180    10390.32520
  10487.0     0.0000954    9353.26660    10369.66895
  10406.0     0.0000961    9353.19238    10348.27246
  10477.0     0.0000954    9353.11816    10326.21484
  10395.0     0.0000962    9353.04395    10303.42188
  10378.0     0.0000964    9352.97070    10279.95410
  10366.0     0.0000965    9352.89453    10255.83301
  10269.0     0.0000974    9352.82129    10231.05762
  10291.0     0.0000972    9352.74805    10205.75488
  10269.0     0.0000974    9352.67285    10179.98340
  10408.0     0.0000961    9352.59961    10153.96484
  10425.0     0.0000959    9352.52441    10127.78320
  10124.0     0.0000988    9352.45117    10101.60059
  10224.0     0.0000978    9352.37793    10075.66895
  10139.0     0.0000986    9352.30371    10050.12988
  10164.0     0.0000984    9352.22949    10025.20801
  10139.0     0.0000986    9352.15527    10001.10449
  10151.0     0.0000985    9352.08203    9977.91309
  10085.0     0.0000992    9352.00781    9955.86914
  10199.0     0.0000980    9351.93555    9935.06055
  10172.0     0.0000983    9351.86035    9915.66113
  10155.0     0.0000985    9351.78711    9897.80078
  10027.0     0.0000997    9351.71289    9881.52832
  9997.0      0.0001000    9351.64063    9867.00098
  10089.0     0.0000991    9351.56641    9854.26465
  10166.0     0.0000984    9351.49316    9843.43652
  10143.0     0.0000986    9351.41992    9834.57910
  10049.0     0.0000995    9351.34668    9827.74121
  10151.0     0.0000985    9351.27441    9823.00977
  10176.0     0.0000983    9351.19922    9820.41992
  10148.0     0.0000985    9351.12695    9820.02637
  10093.0     0.0000991    9351.05371    9821.86621
  10047.0     0.0000995    9350.98047    9825.97168
  9875.0      0.0001013    9350.90625    9832.34863
  9899.0      0.0001010    9350.83398    9841.03125
  10032.0     0.0000997    9350.76074    9852.00195
  10161.0     0.0000984    9350.68750    9865.23633
  10171.0     0.0000983    9350.61523    9881.11328
  10142.0     0.0000986    9350.54102    9898.83789
  10137.0     0.0000986    9350.46875    9918.75000
  10160.0     0.0000984    9350.39551    9940.75000
  10141.0     0.0000986    9350.32324    9964.73926
  10213.0     0.0000979    9350.24902    9990.67969
  10217.0     0.0000979    9350.17773    10018.38281
  10280.0     0.0000973    9350.10449    10047.76465
  10343.0     0.0000967    9350.03223    10078.62109
  10292.0     0.0000972    9349.95996    10110.73242
  10423.0     0.0000959    9349.88574    10143.97754
  10385.0     0.0000963    9349.81445    10178.03125
  10472.0     0.0000955    9349.74121    10212.70703
  10406.0     0.0000961    9349.66992    10247.63086
  10448.0     0.0000957    9349.59570    10282.46484
  10681.0     0.0000936    9349.52344    10316.95605
  10592.0     0.0000944    9349.45215    10350.62305
  10556.0     0.0000947    9349.37891    10383.13672
  10672.0     0.0000937    9349.30762    10414.04004
  10606.0     0.0000943    9349.23438    10442.90625
  10896.0     0.0000918    9349.16211    10469.42480
  10820.0     0.0000924    9349.09082    10493.60938
  10804.0     0.0000926    9349.01855    10514.28125
  10889.0     0.0000918    9348.94727    10531.64063
  10992.0     0.0000910    9348.87402    10545.50000
  11031.0     0.0000907    9348.80176    10555.83887
  10755.0     0.0000930    9348.73047    10562.81836
  10719.0     0.0000933    9348.65820    10566.19238
  10555.0     0.0000947    9348.58496    10566.32520
  10676.0     0.0000937    9348.51367    10563.45605
  10707.0     0.0000934    9348.44238    10558.00000
  10509.0     0.0000952    9348.37012    10549.97070
  10395.0     0.0000962    9348.29883    10539.80176
  10319.0     0.0000969    9348.22656    10527.79395
  10391.0     0.0000962    9348.15430    10514.21777
  10445.0     0.0000957    9348.08398    10499.26367
  10431.0     0.0000959    9348.01172    10483.16504
  10487.0     0.0000954    9347.94043    10466.42969
  10330.0     0.0000968    9347.86816    10448.38086
  10484.0     0.0000954    9347.79688    10429.49023
  10571.0     0.0000946    9347.72559    10409.76270
  10565.0     0.0000947    9347.65430    10389.24707
  10572.0     0.0000946    9347.58203    10367.90430
  10621.0     0.0000942    9347.51074    10345.80078
  10492.0     0.0000953    9347.43945    10322.87402
  10384.0     0.0000963    9347.36914    10299.12305
  10458.0     0.0000956    9347.29785    10274.66211
  10420.0     0.0000960    9347.22559    10249.49219
  10268.0     0.0000974    9347.15430    10223.99414
  10140.0     0.0000986    9347.08398    10197.85547
  10153.0     0.0000985    9347.01270    10171.38672
  10148.0     0.0000985    9346.94141    10144.83105
  10131.0     0.0000987    9346.87012    10118.31055
  10073.0     0.0000993    9346.79883    10092.05371
  10169.0     0.0000983    9346.72852    10066.25391
  10228.0     0.0000978    9346.65723    10041.01855
  10111.0     0.0000989    9346.58691    10016.58594
  10069.0     0.0000993    9346.51563    9993.11230
  9985.0      0.0001002    9346.44434    9969.86523
  9941.0      0.0001006    9346.37402    9948.59766
  10008.0     0.0000999    9346.30273    9928.59277
  9930.0      0.0001007    9346.23340    9910.01172
  9721.0      0.0001029    9346.16113    9892.89160
  9802.0      0.0001020    9346.09082    9877.36621
  9882.0      0.0001012    9346.02051    9863.72852
  9897.0      0.0001010    9345.94922    9851.59082
  9836.0      0.0001017    9345.87891    9841.27246
  9921.0      0.0001008    9345.80859    9832.81836
  9935.0      0.0001007    9345.73828    9826.31836
  9849.0      0.0001015    9345.66797    9821.83398
  10018.0     0.0000998    9345.59766    9819.44336
  9948.0      0.0001005    9345.52734    9819.18652
  9852.0      0.0001015    9345.45703    9820.79883
  9946.0      0.0001005    9345.38672    9825.02344
  9778.0      0.0001023    9345.31641    9831.58398
  9862.0      0.0001014    9345.24609    9840.56445
  9902.0      0.0001010    9345.17480    9851.59473
  9971.0      0.0001003    9345.10547    9865.55762
  9963.0      0.0001004    9345.03613    9882.08105
  9933.0      0.0001007    9344.96582    9901.19629
  9814.0      0.0001019    9344.89551    9923.01270
  9717.0      0.0001029    9344.82520    9947.48242
  9914.0      0.0001009    9344.75488    9974.69141
  9907.0      0.0001009    9344.68555    10004.60156
  9841.0      0.0001016    9344.61621    10037.19727
  9913.0      0.0001009    9344.54688    10072.54883
  9900.0      0.0001010    9344.47559    10110.53027
  9850.0      0.0001015    9344.40625    10151.18262
  9936.0      0.0001006    9344.33594    10194.35156
  10054.0     0.0000995    9344.26660    10239.94141
  10174.0     0.0000983    9344.19727    10287.95410
  10268.0     0.0000974    9344.12695    10337.93555
  10191.0     0.0000981    9344.05762    10390.19434
  10196.0     0.0000981    9343.98926    10444.25781
  10334.0     0.0000968    9343.91992    10499.86816
  10610.0     0.0000943    9343.84961    10556.91016
  10742.0     0.0000931    9343.77930    10614.92383
  10976.0     0.0000911    9343.70996    10673.69336
  11327.0     0.0000883    9343.64063    10732.73145
  11815.0     0.0000846    9343.57227    10791.58594
  12024.0     0.0000832    9343.50293    10849.96387
  12281.0     0.0000814    9343.43262    10907.20508
  12611.0     0.0000793    9343.36328    10962.94043
  12911.0     0.0000775    9343.29395    11016.53516
  13057.0     0.0000766    9343.22559    11067.48145
  13086.0     0.0000764    9343.15625    11115.44141
  13261.0     0.0000754    9343.08691    11159.85645
  13305.0     0.0000752    9343.01758    11200.49609
  13319.0     0.0000751    9342.94824    11237.02051
  13237.0     0.0000755    9342.87988    11269.28027
  12981.0     0.0000770    9342.81250    11297.33887
  12764.0     0.0000783    9342.74219    11321.18359
  12597.0     0.0000794    9342.67383    11341.03906
  12387.0     0.0000807    9342.60449    11357.12695
  12117.0     0.0000825    9342.53613    11369.74902
  12022.0     0.0000832    9342.46777    11379.27832
  11804.0     0.0000847    9342.39844    11385.72363
  11656.0     0.0000858    9342.33008    11390.02148
  11705.0     0.0000854    9342.26172    11392.15430
  11779.0     0.0000849    9342.19336    11392.36523
  11889.0     0.0000841    9342.12402    11390.83105
  11826.0     0.0000846    9342.05469    11387.66797
  12042.0     0.0000830    9341.98633    11382.94141
  12099.0     0.0000827    9341.91797    11376.71973
  12133.0     0.0000824    9341.85059    11368.80762
  12233.0     0.0000817    9341.78125    11359.16602
  12114.0     0.0000825    9341.71191    11347.72070
  12171.0     0.0000822    9341.64355    11334.31836
  12301.0     0.0000813    9341.57617    11318.87695
  12436.0     0.0000804    9341.50781    11301.31641
  12437.0     0.0000804    9341.43945    11281.53906
  12189.0     0.0000820    9341.37109    11259.58008
  12121.0     0.0000825    9341.30273    11235.45508
  12169.0     0.0000822    9341.23535    11209.30078
  12073.0     0.0000828    9341.16699    11181.29785
  11796.0     0.0000848    9341.09961    11151.43457
  11588.0     0.0000863    9341.03125    11120.39746
  11325.0     0.0000883    9340.96289    11088.14258
  11200.0     0.0000893    9340.89551    11055.10449
  11225.0     0.0000891    9340.82715    11021.66113
  10987.0     0.0000910    9340.75977    10988.05762
  10983.0     0.0000910    9340.69238    10954.75977
  10943.0     0.0000914    9340.62305    10922.05859
  10970.0     0.0000912    9340.55469    10890.35547
  10870.0     0.0000920    9340.48730    10860.01855
  10816.0     0.0000925    9340.41992    10831.29102
  10777.0     0.0000928    9340.35254    10804.56445
  10660.0     0.0000938    9340.28418    10780.06055
  10657.0     0.0000938    9340.21680    10758.12793
  10788.0     0.0000927    9340.15039    10739.08105
  10890.0     0.0000918    9340.08301    10722.96094
  10780.0     0.0000928    9340.01465    10710.18262
  10751.0     0.0000930    9339.94629    10700.82520
  10715.0     0.0000933    9339.87891    10695.14941
  10703.0     0.0000934    9339.81250    10693.33301
  10801.0     0.0000926    9339.74512    10695.53418
  10854.0     0.0000921    9339.67773    10701.90723
  10971.0     0.0000911    9339.61133    10712.58301
  11073.0     0.0000903    9339.54199    10727.69238
  11052.0     0.0000905    9339.47559    10747.27930
  11030.0     0.0000907    9339.40820    10771.50195
  11112.0     0.0000900    9339.34180    10800.35645
  11204.0     0.0000893    9339.27539    10833.94336
  11222.0     0.0000891    9339.20703    10872.22461
  11267.0     0.0000888    9339.13965    10915.14844
  11417.0     0.0000876    9339.07324    10962.81738
  11476.0     0.0000871    9339.00586    11014.96289
  11547.0     0.0000866    9338.93945    11071.59082
  11638.0     0.0000859    9338.87207    11132.43945
  11707.0     0.0000854    9338.80566    11197.24902
  11671.0     0.0000857    9338.73828    11265.91113
  11781.0     0.0000849    9338.67188    11337.90234
  11980.0     0.0000835    9338.60547    11412.98340
  12047.0     0.0000830    9338.53906    11490.56738
  12053.0     0.0000830    9338.47168    11570.06445
  12180.0     0.0000821    9338.40430    11651.10352
  12363.0     0.0000809    9338.33789    11732.77344
  12449.0     0.0000803    9338.27148    11814.56055
  12494.0     0.0000800    9338.20605    11895.44043
  12610.0     0.0000793    9338.13770    11974.53125
  12688.0     0.0000788    9338.07129    12051.15820
  12856.0     0.0000778    9338.00586    12124.16211
  12775.0     0.0000783    9337.93945    12192.77734
  12743.0     0.0000785    9337.87305    12255.98242
  12889.0     0.0000776    9337.80566    12312.90137
  12872.0     0.0000777    9337.73926    12362.97070
  12742.0     0.0000785    9337.67383    12405.43555
  12842.0     0.0000779    9337.60840    12439.95605
  12874.0     0.0000777    9337.54102    12466.20996
  12826.0     0.0000780    9337.47559    12484.12988
  12846.0     0.0000778    9337.40918    12493.89941
  12710.0     0.0000787    9337.34180    12495.75000
  12824.0     0.0000780    9337.27637    12490.12793
  12781.0     0.0000782    9337.21094    12477.56152
  12607.0     0.0000793    9337.14551    12458.68066
  12890.0     0.0000776    9337.07813    12434.05762
  13011.0     0.0000769    9337.01270    12404.38965
  12508.0     0.0000799    9336.94727    12370.21289
  12551.0     0.0000797    9336.87988    12332.10840
  12553.0     0.0000797    9336.81543    12290.59180
  12572.0     0.0000795    9336.75000    12245.94727
  12467.0     0.0000802    9336.68359    12198.59766
  12550.0     0.0000797    9336.61719    12148.66895
  12342.0     0.0000810    9336.55176    12096.40918
  12413.0     0.0000806    9336.48633    12041.93652
  12350.0     0.0000810    9336.42090    11985.14941
  12306.0     0.0000813    9336.35449    11926.21484
  12287.0     0.0000814    9336.28906    11865.00098
  12176.0     0.0000821    9336.22363    11801.62500
  12059.0     0.0000829    9336.15820    11736.16602
  11992.0     0.0000834    9336.09375    11668.51660
  11725.0     0.0000853    9336.02734    11598.98633
  11783.0     0.0000849    9335.96094    11527.63281
  11733.0     0.0000852    9335.89648    11454.79883
  11563.0     0.0000865    9335.83203    11380.85352
  11530.0     0.0000867    9335.76660    11305.90234
  11449.0     0.0000873    9335.70215    11230.53223
  11294.0     0.0000885    9335.63672    11154.95117
  11265.0     0.0000888    9335.57129    11079.66602
  11174.0     0.0000895    9335.50488    11005.07910
  11133.0     0.0000898    9335.44043    10931.32715
  11011.0     0.0000908    9335.37598    10858.92773
  10852.0     0.0000921    9335.31055    10788.01172
  10775.0     0.0000928    9335.24512    10718.94434
  10829.0     0.0000923    9335.18066    10651.97949
  10895.0     0.0000918    9335.11523    10587.10547
  10815.0     0.0000925    9335.05078    10524.66504
  10737.0     0.0000931    9334.98535    10464.63477
  10607.0     0.0000943    9334.92090    10407.21777
  10566.0     0.0000946    9334.85547    10352.52734
  10626.0     0.0000941    9334.79102    10300.43359
  10575.0     0.0000946    9334.72656    10251.13379
  10426.0     0.0000959    9334.66113    10204.52637
  10359.0     0.0000965    9334.59668    10160.69824
  10289.0     0.0000972    9334.53320    10119.63770
  10228.0     0.0000978    9334.46680    10081.21191
  10200.0     0.0000980    9334.40332    10045.49414
  10286.0     0.0000972    9334.33789    10012.35449
  10058.0     0.0000994    9334.27441    9981.79785
  10117.0     0.0000988    9334.20898    9953.76758
  9925.0      0.0001008    9334.14453    9928.12109
  10052.0     0.0000995    9334.08008    9904.87305
  10228.0     0.0000978    9334.01563    9883.87207
  9999.0      0.0001000    9333.95215    9865.10254
  10040.0     0.0000996    9333.88672    9848.48047
  9978.0      0.0001002    9333.82324    9833.89063
  9887.0      0.0001011    9333.75781    9821.29883
  10063.0     0.0000994    9333.69434    9810.59570
  10206.0     0.0000980    9333.62988    9801.74512
  10035.0     0.0000997    9333.56641    9794.66309
  10158.0     0.0000984    9333.50195    9789.28223
  10076.0     0.0000992    9333.43848    9785.54980
  10028.0     0.0000997    9333.37305    9783.40918
  9993.0      0.0001001    9333.30957    9782.81445
  10051.0     0.0000995    9333.24609    9783.71582
  9920.0      0.0001008    9333.18164    9786.08105
  10048.0     0.0000995    9333.11816    9789.87109
  10036.0     0.0000996    9333.05371    9795.06250
  10138.0     0.0000986    9332.98926    9801.63574
  10177.0     0.0000983    9332.92578    9809.55566
  10100.0     0.0000990    9332.86230    9818.83008
  10191.0     0.0000981    9332.79785    9829.42969
  10116.0     0.0000989    9332.73535    9841.37305
  10246.0     0.0000976    9332.67090    9854.62793
  10301.0     0.0000971    9332.60645    9869.19727
  10324.0     0.0000969    9332.54297    9885.09961
  10284.0     0.0000972    9332.47949    9902.30078
  10435.0     0.0000958    9332.41602    9920.83105
  10550.0     0.0000948    9332.35254    9940.66113
  10613.0     0.0000942    9332.28906    9961.76660
  10548.0     0.0000948    9332.22461    9984.18848
  10467.0     0.0000955    9332.16211    10007.86035
  10578.0     0.0000945    9332.09863    10032.81543
  10744.0     0.0000931    9332.03516    10058.99023
  10801.0     0.0000926    9331.97168    10086.35449
  10738.0     0.0000931    9331.90820    10114.95703
  10690.0     0.0000935    9331.84473    10144.70215
  10764.0     0.0000929    9331.78125    10175.66016
  10712.0     0.0000934    9331.71875    10207.74023
  10703.0     0.0000934    9331.65527    10240.93164
  10716.0     0.0000933    9331.59277    10275.32520
  10733.0     0.0000932    9331.52832    10310.81445
  10870.0     0.0000920    9331.46582    10347.46094
  10935.0     0.0000914    9331.40234    10385.19922
  10866.0     0.0000920    9331.33984    10423.98047
  10947.0     0.0000913    9331.27734    10462.95410
  11015.0     0.0000908    9331.21387    10503.79492
  10996.0     0.0000909    9331.15039    10545.59082
  10996.0     0.0000909    9331.08789    10588.16016
  10985.0     0.0000910    9331.02441    10631.33984
  11023.0     0.0000907    9330.96289    10675.07910
  11338.0     0.0000882    9330.89941    10719.04395
  11486.0     0.0000871    9330.83691    10763.08887
  11568.0     0.0000864    9330.77344    10806.87109
  11422.0     0.0000876    9330.71094    10850.02832
  11426.0     0.0000875    9330.64844    10892.34668
  11465.0     0.0000872    9330.58594    10933.31641
  11684.0     0.0000856    9330.52344    10972.62012
  11660.0     0.0000858    9330.46094    11009.78418
  11834.0     0.0000845    9330.39746    11044.35352
  12086.0     0.0000827    9330.33594    11076.03027
  11984.0     0.0000834    9330.27344    11104.32227
  11793.0     0.0000848    9330.20996    11128.97363
  11948.0     0.0000837    9330.14844    11149.64746
  11880.0     0.0000842    9330.08594    11166.13184
  11654.0     0.0000858    9330.02344    11178.36719
  11613.0     0.0000861    9329.96094    11186.26074
  11658.0     0.0000858    9329.89844    11189.89551
  11863.0     0.0000843    9329.83594    11189.39648
  11483.0     0.0000871    9329.77441    11184.98828
  11588.0     0.0000863    9329.71191    11176.92383
  11552.0     0.0000866    9329.64941    11165.53223
  11471.0     0.0000872    9329.58789    11151.13379
  11357.0     0.0000881    9329.52539    11134.08008
  11367.0     0.0000880    9329.46289    11114.72266
  11157.0     0.0000896    9329.40137    11093.33105
  11273.0     0.0000887    9329.33984    11070.23926
  11168.0     0.0000895    9329.27734    11045.64063
  11420.0     0.0000876    9329.21582    11019.78418
  11383.0     0.0000879    9329.15332    10992.86035
  11280.0     0.0000887    9329.09180    10964.90332
  11391.0     0.0000878    9329.03027    10936.08691
  11094.0     0.0000901    9328.96875    10906.39746
  11069.0     0.0000903    9328.90625    10875.91309
  11091.0     0.0000902    9328.84375    10844.66406
  11098.0     0.0000901    9328.78223    10812.56934
  11195.0     0.0000893    9328.72070    10779.72266
  11074.0     0.0000903    9328.65918    10746.04980
  11090.0     0.0000902    9328.59766    10711.65527
  11052.0     0.0000905    9328.53613    10676.59863
  11065.0     0.0000904    9328.47363    10640.87109
  11110.0     0.0000900    9328.41211    10604.67285
  10998.0     0.0000909    9328.35156    10568.06055
  10970.0     0.0000912    9328.29004    10531.24316
  10888.0     0.0000918    9328.22852    10494.40918
  10769.0     0.0000929    9328.16699    10457.63672
  10851.0     0.0000922    9328.10645    10421.22461
  10811.0     0.0000925    9328.04395    10385.25684
  10804.0     0.0000926    9327.98242    10349.98438
  10831.0     0.0000923    9327.92090    10315.58984
  10732.0     0.0000932    9327.86133    10282.13086
  10713.0     0.0000933    9327.79980    10249.84277
  10738.0    .             .             .
_pd_meas_number_of_points              5882
_pd_proc_number_of_points              5882
